# Supplementary material for: The Pfam protein families database: embracing AI/ML
Source: Nucleic Acids Res. 2024 Nov 14;53(D1):D523–34. doi: 10.1093/nar/gkae997 (PMC11701544; doi:10.1093/nar/gkae997)
Supplement: gkae997_Supplemental_Files [file gkae997_supplemental_files.zip]

Archive with 2 entries (2 files):
- supplementary_figure1.pdf
- supplementary_table1.tsv
