# Supplementary material for: The Pfam protein families database: embracing AI/ML
Source: Nucleic Acids Res. 2024 Nov 14;53(D1):D523–34. doi: 10.1093/nar/gkae997 (PMC11701544; doi:10.1093/nar/gkae997)
Supplement: gkae997_Supplemental_Files [file gkae997_supplemental_files.zip › supplementary_table1.tsv]

accession	pfam-n2_predictions	interpro-n_predictions_on_interpro91	ground_truth
A0A8J8KB71	PF00156@PFAM/24-186	PF00156@PFAM/42-172	PF00156@PFAM/45-162
M2WBX2	PF08818@PFAM/107-217	PF08818@PFAM/115-213	PF08818@PFAM/114-214
A0A2A5YDB4	PF13439@PFAM/12-174,PF01219@PFAM/360-462,PF00534@PFAM/160-326	PF00534@PFAM/179-295,PF01219@PFAM/360-463,PF13439@PFAM/14-166	PF00534@PFAM/172-291,PF01219@PFAM/362-459,PF13439@PFAM/14-165
A0A439DKD8	PF12678@PFAM/761-832	PF12678@PFAM/769-831	PF12678@PFAM/769-831
A0A7X9LWU6	PF00072@PFAM/6-125,PF01339@PFAM/158-343	PF00072@PFAM/6-109,PF01339@PFAM/160-341	PF00072@PFAM/6-108,PF01339@PFAM/160-341
A0A3M6FKA4	PF06689@PFAM/16-55,PF07724@PFAM/113-319,PF10431@PFAM/319-410	PF06689@PFAM/17-54,PF07724@PFAM/117-314,PF10431@PFAM/321-399	PF06689@PFAM/17-54,PF07724@PFAM/117-314,PF10431@PFAM/321-398
A0A8C2MWV2	PF07653@PFAM/522-593,PF00595@PFAM/243-329,PF00595@PFAM/148-234,PF00625@PFAM/654-837,PF10600@PFAM/328-404,PF00595@PFAM/404-484,PF10608@PFAM/27-151	PF00018@PFAM/526-582,PF00595@PFAM/245-327,PF00595@PFAM/405-481,PF00595@PFAM/149-232,PF00625@PFAM/658-834,PF10600@PFAM/329-404,PF10608@PFAM/51-148	PF00018@PFAM/526-582,PF00595@PFAM/150-232,PF00595@PFAM/245-327,PF00595@PFAM/406-481,PF00625@PFAM/658-834,PF10600@PFAM/329-404,PF10608@PFAM/50-148
A0A3M1YPZ2	PF05157@PFAM/10-126,PF00437@PFAM/138-440	PF00437@PFAM/151-432	PF00437@PFAM/150-428
A0A6H2NL34	PF01208@PFAM/1-352	PF01208@PFAM/9-345	PF01208@PFAM/10-345
A0A8J3Y274	PF02311@PFAM/27-193,PF12833@PFAM/204-284	PF02311@PFAM/42-153,PF12833@PFAM/205-284	PF02311@PFAM/39-158,PF12833@PFAM/205-284
A0A5C1YHX7	PF00155@PFAM/22-381	PF00155@PFAM/65-379	PF00155@PFAM/60-379
A0A2J8PMN1	PF04516@PFAM/181-429	PF04516@PFAM/214-422	PF04516@PFAM/210-422
A0A1B6C689	PF01412@PFAM/428-554,PF12796@PFAM/550-703,PF00169@PFAM/305-409,PF16746@PFAM/8-278	PF00169@PFAM/310-402,PF01412@PFAM/431-547,PF12796@PFAM/568-665,PF16746@PFAM/34-267	PF00169@PFAM/312-401,PF01412@PFAM/433-546,PF12796@PFAM/559-664,PF16746@PFAM/32-269
A0A2G8MQL0	PF00072@PFAM/665-778,PF00512@PFAM/410-481,PF08447@PFAM/280-366,PF08448@PFAM/1-109,PF08447@PFAM/149-249,PF02518@PFAM/518-644	PF00072@PFAM/664-775,PF00512@PFAM/412-477,PF02518@PFAM/521-641,PF08447@PFAM/158-249,PF13426@PFAM/8-102	PF00072@PFAM/665-775,PF00512@PFAM/413-477,PF02518@PFAM/521-641,PF08447@PFAM/183-246,PF13426@PFAM/9-103
A0A752RQN1	PF00528@PFAM/7-281	PF00528@PFAM/93-276	PF00528@PFAM/93-276
A0A8T9LVH1	PF00929@PFAM/8-185	PF00929@PFAM/11-173	PF00929@PFAM/11-172
A0A661F1K4	PF00534@PFAM/336-530,PF13439@PFAM/147-342	PF00534@PFAM/343-517,PF13439@PFAM/150-333	PF00534@PFAM/344-517,PF13439@PFAM/150-333
A0A2G0CCL5	PF14602@PFAM/25-88,PF14602@PFAM/90-147	PF00132@PFAM/14-48,PF14602@PFAM/33-66,PF14602@PFAM/102-136	PF00132@PFAM/15-49,PF00132@PFAM/51-84,PF14602@PFAM/102-136
A0A432YIQ4	PF00126@PFAM/3-65,PF03466@PFAM/87-320	PF00126@PFAM/3-64,PF03466@PFAM/90-291	PF00126@PFAM/3-64,PF03466@PFAM/89-289
A0A523MUB9	PF01925@PFAM/17-58	PF01925@PFAM/2-82	PF01925@PFAM/6-85
M9UHK4	PF03460@PFAM/72-150,PF01077@PFAM/163-355,PF01077@PFAM/447-600,PF03460@PFAM/367-440	PF01077@PFAM/161-346,PF03460@PFAM/78-148,PF03460@PFAM/369-437	PF01077@PFAM/175-348,PF03460@PFAM/80-148,PF03460@PFAM/374-436
A0A0G3XGE9	PF01557@PFAM/43-293,PF10370@PFAM/1-55	PF01557@PFAM/80-283	PF01557@PFAM/85-283
A0A669DR18	PF00856@PFAM/22-371,PF01753@PFAM/91-143	PF00856@PFAM/40-361	PF00856@PFAM/40-360
A0A818GN12	PF01129@PFAM/277-300,PF12796@PFAM/1-105	PF01129@PFAM/177-334,PF03496@PFAM/177-334,PF12796@PFAM/11-72,PF13857@PFAM/36-80	PF01129@PFAM/178-333,PF13857@PFAM/33-78
A0A822B7F1	PF00122@PFAM/4-140,PF00689@PFAM/562-754,PF12424@PFAM/786-819,PF00702@PFAM/156-496	PF00122@PFAM/43-139,PF00689@PFAM/565-745,PF00702@PFAM/362-496,PF08282@PFAM/456-526,PF12424@PFAM/784-814,PF13246@PFAM/217-300	PF00122@PFAM/38-139,PF00689@PFAM/565-743,PF00702@PFAM/362-494,PF12424@PFAM/786-801,PF13246@PFAM/207-300
A0A7G5FFK6	PF01321@PFAM/3-144,PF00557@PFAM/139-350	PF00557@PFAM/144-345,PF01321@PFAM/9-136	PF00557@PFAM/144-345,PF01321@PFAM/12-135
A0A5B9HZD4	PF00849@PFAM/60-234,PF01479@PFAM/2-58	PF00849@PFAM/68-211,PF01479@PFAM/7-51	PF00849@PFAM/68-211,PF01479@PFAM/7-51
A0A443TI11	PF00579@PFAM/1-293	PF00579@PFAM/5-282	PF00579@PFAM/5-281
A0A1V3GU29	PF08676@PFAM/470-634,PF01119@PFAM/210-334,PF02518@PFAM/16-157,PF16413@PFAM/625-667	PF01119@PFAM/212-329,PF08676@PFAM/485-618,PF13589@PFAM/24-119	PF01119@PFAM/213-327,PF08676@PFAM/483-618,PF13589@PFAM/24-118
D1YJC0	PF00872@PFAM/1-388	PF00872@PFAM/10-370	PF00872@PFAM/10-372
A0A3S4LWH1	PF01738@PFAM/380-623	PF00326@PFAM/409-614	PF00326@PFAM/411-615
A0A7K1X9H6	PF02518@PFAM/62-219,PF00986@PFAM/617-685,PF00204@PFAM/265-448,PF01751@PFAM/471-588	PF00204@PFAM/272-445,PF00986@PFAM/624-682,PF01751@PFAM/473-584,PF02518@PFAM/67-209	PF00204@PFAM/272-444,PF00986@PFAM/624-682,PF01751@PFAM/473-583,PF02518@PFAM/67-208
A0A8C7STJ1	PF00433@PFAM/352-401,PF00069@PFAM/74-336	PF00069@PFAM/74-335,PF00433@PFAM/356-396	PF00069@PFAM/74-335,PF00433@PFAM/357-396
F2T9I5	PF17168@PFAM/108-374,PF16335@PFAM/352-591,PF08760@PFAM/572-798	PF08760@PFAM/591-790,PF16335@PFAM/358-481,PF16335@PFAM/535-582,PF17168@PFAM/124-352	PF08760@PFAM/588-790,PF16335@PFAM/363-485,PF16335@PFAM/534-582,PF17168@PFAM/128-355
A0A851NLW8		PF15228@PFAM/2-79	PF15228@PFAM/1-78
A0A8C4YPF8	PF08516@PFAM/356-500,PF07974@PFAM/510-542,PF01562@PFAM/1-55,PF00200@PFAM/283-366,PF01421@PFAM/49-279	PF00200@PFAM/291-364,PF01421@PFAM/91-274,PF01562@PFAM/7-43,PF08516@PFAM/369-480	PF00200@PFAM/291-364,PF01421@PFAM/89-274,PF01562@PFAM/3-43,PF08516@PFAM/369-482
A0A1E9GYJ7	PF03609@PFAM/1-242	PF03609@PFAM/3-238	PF03609@PFAM/3-238
A0A367IY19	PF00027@PFAM/231-322,PF00027@PFAM/111-200	PF00027@PFAM/115-194,PF00027@PFAM/233-316	PF00027@PFAM/115-196,PF00027@PFAM/232-316
A0A6J2WY69	PF00992@PFAM/72-265	PF00992@PFAM/75-210	PF00992@PFAM/76-211
A0A1E3ALD9	PF00488@PFAM/328-519,PF01713@PFAM/711-792,PF20297@PFAM/637-687	PF00488@PFAM/329-511,PF01713@PFAM/716-790,PF20297@PFAM/641-682	PF00488@PFAM/329-510,PF01713@PFAM/716-791,PF20297@PFAM/642-682
A0A087FZD9	PF12819@PFAM/23-321,PF00069@PFAM/459-729,PF13855@PFAM/345-425	PF00069@PFAM/462-689,PF07714@PFAM/463-707,PF12819@PFAM/28-130,PF12819@PFAM/95-293,PF13855@PFAM/352-411	PF00069@PFAM/462-721,PF12819@PFAM/30-124,PF12819@PFAM/125-294,PF13855@PFAM/351-411
A0A2A4RU01	PF13417@PFAM/5-91,PF00043@PFAM/69-201	PF00043@PFAM/114-191,PF13409@PFAM/13-77,PF13417@PFAM/8-81	PF13409@PFAM/14-77,PF13410@PFAM/121-184
A0A5Q2NZR5	PF03838@PFAM/29-206	PF03838@PFAM/34-198	PF03838@PFAM/33-198
A0A401PVB7	PF07699@PFAM/159-217,PF00431@PFAM/329-442,PF07699@PFAM/277-329,PF07699@PFAM/220-270	PF00431@PFAM/331-440,PF07699@PFAM/278-325,PF07699@PFAM/165-216,PF07699@PFAM/222-270	PF00431@PFAM/330-439,PF07699@PFAM/168-215,PF07699@PFAM/222-269,PF07699@PFAM/278-325
A0A418DA39	PF00400@PFAM/197-235,PF00400@PFAM/148-193,PF08662@PFAM/226-331,PF00400@PFAM/111-145	PF00400@PFAM/200-235,PF00400@PFAM/282-319,PF00400@PFAM/161-193,PF00400@PFAM/324-361,PF00400@PFAM/241-277	PF00400@PFAM/162-193,PF00400@PFAM/201-235,PF00400@PFAM/240-277,PF00400@PFAM/281-319,PF00400@PFAM/323-361
Q7D632	PF00486@PFAM/36-118,PF03704@PFAM/118-274	PF00486@PFAM/43-115,PF03704@PFAM/123-268	PF00486@PFAM/44-115,PF03704@PFAM/123-268
A0A151IM29	PF05190@PFAM/435-547,PF00488@PFAM/635-834,PF05192@PFAM/221-589,PF01624@PFAM/1-108,PF05188@PFAM/93-271	PF00488@PFAM/637-822,PF01624@PFAM/2-96,PF05188@PFAM/119-258,PF05190@PFAM/444-539,PF05192@PFAM/275-580	PF00488@PFAM/636-823,PF01624@PFAM/3-99,PF05188@PFAM/122-258,PF05190@PFAM/444-539,PF05192@PFAM/275-580
A0A0K8SV74	PF13540@PFAM/209-239,PF00651@PFAM/389-515,PF00415@PFAM/225-279	PF00415@PFAM/226-277,PF00651@PFAM/393-494	PF00415@PFAM/226-274,PF00651@PFAM/392-493
A0A1C5DEA7	PF03640@PFAM/47-99,PF03640@PFAM/107-158	PF03640@PFAM/52-93,PF03640@PFAM/113-153	PF03640@PFAM/52-93,PF03640@PFAM/114-153
A0A7C3B5E7	PF12836@PFAM/307-368,PF04055@PFAM/52-233	PF04055@PFAM/55-227,PF12836@PFAM/309-357	PF04055@PFAM/55-230,PF12836@PFAM/311-353
A0A6V8R435	PF00298@PFAM/66-149,PF03946@PFAM/10-78	PF00298@PFAM/74-143,PF03946@PFAM/13-68	PF00298@PFAM/74-143,PF03946@PFAM/13-68
A0A350AFV6	PF16350@PFAM/375-433,PF01571@PFAM/415-712,PF08669@PFAM/717-812,PF01266@PFAM/11-381	PF01266@PFAM/13-375,PF01571@PFAM/433-701,PF08669@PFAM/727-802,PF16350@PFAM/378-431	PF01266@PFAM/13-374,PF01571@PFAM/434-699,PF08669@PFAM/728-803,PF16350@PFAM/378-430
A0A5E4KPT9	PF10111@PFAM/1-230	PF00535@PFAM/3-155	PF00535@PFAM/3-157
A0A3B9MF04	PF19312@PFAM/21-314,PF00989@PFAM/390-507,PF00672@PFAM/313-371,PF00512@PFAM/516-605,PF02518@PFAM/642-756	PF00512@PFAM/517-602,PF00672@PFAM/318-367,PF00989@PFAM/393-505,PF02518@PFAM/646-753	PF00512@PFAM/518-602,PF00672@PFAM/317-368,PF00989@PFAM/394-504,PF02518@PFAM/646-753
A0A7E5WAK9	PF00438@PFAM/22-123,PF02772@PFAM/135-259,PF02773@PFAM/258-399	PF00438@PFAM/26-123,PF02772@PFAM/137-258,PF02773@PFAM/260-397	PF00438@PFAM/26-123,PF02772@PFAM/137-258,PF02773@PFAM/260-396
A0A0K1D6Q2	PF08289@PFAM/156-252,PF00598@PFAM/1-159	PF00598@PFAM/2-157,PF08289@PFAM/158-252	PF00598@PFAM/2-157,PF08289@PFAM/158-252
A0A3E0LKQ0	PF13561@PFAM/10-237	PF13561@PFAM/18-234	PF13561@PFAM/18-234
A0A316R918	PF09471@PFAM/215-517,PF00041@PFAM/118-197,PF19190@PFAM/14-108	PF00041@PFAM/121-196,PF09471@PFAM/224-519	PF09471@PFAM/218-286,PF09471@PFAM/369-512
A0A6B1DIB3	PF02130@PFAM/26-157	PF02130@PFAM/56-150	PF02130@PFAM/56-151
A0A5S3WWX5	PF16221@PFAM/346-436,PF16254@PFAM/2-361	PF09940@PFAM/61-153,PF16221@PFAM/353-432,PF16254@PFAM/11-350	PF09940@PFAM/61-151,PF16221@PFAM/354-432,PF16254@PFAM/13-350
A0A1H1W258	PF07690@PFAM/8-421	PF07690@PFAM/290-413,PF07690@PFAM/14-329	PF07690@PFAM/15-284,PF07690@PFAM/289-407
A0A4V4N8G0	PF00579@PFAM/5-307	PF00579@PFAM/18-299	PF00579@PFAM/18-298
A0A1X9XZM3		PF18764@PFAM/31-83	PF18764@PFAM/31-83
B6TE74	PF13713@PFAM/26-81,PF08381@PFAM/154-221,PF08381@PFAM/345-405	PF08381@PFAM/350-404,PF08381@PFAM/160-214,PF13713@PFAM/39-70	PF08381@PFAM/159-214,PF08381@PFAM/349-404,PF13713@PFAM/35-70
A0A1G8CMT9	PF01985@PFAM/1-86	PF01985@PFAM/2-85	PF01985@PFAM/2-85
A0A6L8JTQ1	PF08335@PFAM/153-285,PF01966@PFAM/408-561,PF03445@PFAM/11-107,PF01842@PFAM/705-769	PF01966@PFAM/418-526,PF08335@PFAM/163-270	PF01966@PFAM/419-536,PF08335@PFAM/164-272
A0A5A5TJ90	PF00072@PFAM/1-99	PF00072@PFAM/9-99	PF00072@PFAM/10-99
A0A518L5B3	PF19335@PFAM/111-142,PF00122@PFAM/295-481,PF00702@PFAM/495-717,PF04945@PFAM/13-70	PF00122@PFAM/299-479,PF00702@PFAM/496-714,PF04945@PFAM/20-62,PF19335@PFAM/113-140	PF00122@PFAM/298-480,PF00702@PFAM/496-714,PF04945@PFAM/20-60,PF19335@PFAM/113-140
A0A8H9TY50	PF01155@PFAM/1-113	PF01155@PFAM/1-112	PF01155@PFAM/1-112
A0A423KHT7	PF00497@PFAM/40-270	PF00497@PFAM/41-255	PF00497@PFAM/41-254
A0A8U0BTH3	PF00881@PFAM/4-197	PF00881@PFAM/8-193	PF00881@PFAM/8-193
A0A2V2GCK3	PF02092@PFAM/3-561,PF05746@PFAM/580-696	PF02092@PFAM/4-552,PF05746@PFAM/585-685	PF02092@PFAM/4-554,PF05746@PFAM/586-681
A0A4V2YCR2	PF01546@PFAM/74-434	PF01546@PFAM/76-432,PF07687@PFAM/193-319	PF01546@PFAM/76-433,PF07687@PFAM/193-319
A0A1C0V1Q9	PF01584@PFAM/1-145	PF01584@PFAM/3-140	PF01584@PFAM/3-141
A0A4Y3KL03	PF05534@PFAM/102-139	PF05534@PFAM/109-138	PF05534@PFAM/109-138
A0A7K0K0Q2	PF00528@PFAM/52-309	PF00528@PFAM/119-302	PF00528@PFAM/120-301
W7TRD1	PF17177@PFAM/347-645,PF01535@PFAM/299-328,PF13812@PFAM/315-369,PF13812@PFAM/713-796	PF01535@PFAM/727-754,PF01535@PFAM/337-364,PF01535@PFAM/555-581,PF01535@PFAM/336-365,PF13041@PFAM/477-521,PF13041@PFAM/552-639,PF13041@PFAM/411-454,PF13812@PFAM/554-640	PF01535@PFAM/336-362,PF01535@PFAM/555-580,PF13041@PFAM/410-457,PF13041@PFAM/477-524,PF13041@PFAM/590-640
A0A5C6BJY8	PF02746@PFAM/2-124,PF13378@PFAM/139-371	PF02746@PFAM/31-122,PF13378@PFAM/146-364	PF02746@PFAM/33-122,PF13378@PFAM/144-364
A0A4V1F9M3	PF01883@PFAM/14-84,PF10609@PFAM/102-356	PF10609@PFAM/106-349	PF10609@PFAM/106-349
A0A672U285	PF07654@PFAM/112-200,PF00993@PFAM/24-114	PF00993@PFAM/34-105,PF07654@PFAM/115-196	PF00993@PFAM/32-109,PF07654@PFAM/115-196
A0A3L7A954	PF02878@PFAM/1-144,PF02879@PFAM/155-258,PF00408@PFAM/351-445,PF02880@PFAM/256-374	PF00408@PFAM/377-442,PF02878@PFAM/4-135,PF02879@PFAM/158-255,PF02880@PFAM/259-367	PF00408@PFAM/377-442,PF02878@PFAM/3-134,PF02879@PFAM/158-255,PF02880@PFAM/259-366
A0A8M9QD26	PF13912@PFAM/106-131,PF13912@PFAM/134-159,PF13465@PFAM/176-200,PF13912@PFAM/190-215,PF13912@PFAM/162-187,PF13912@PFAM/21-103	PF00096@PFAM/190-212,PF00096@PFAM/50-72,PF00096@PFAM/78-100,PF00096@PFAM/106-128,PF00096@PFAM/134-156,PF00096@PFAM/22-44,PF00096@PFAM/162-184,PF13465@PFAM/30-68,PF13465@PFAM/134-185,PF13465@PFAM/72-108,PF13465@PFAM/106-136	PF00096@PFAM/22-44,PF00096@PFAM/106-128,PF00096@PFAM/134-156,PF00096@PFAM/162-184,PF00096@PFAM/190-212,PF13465@PFAM/64-89
A4SQX7	PF02566@PFAM/24-131	PF02566@PFAM/31-127	PF02566@PFAM/31-127
A0A345FAI8	PF12946@PFAM/286-357,PF07462@PFAM/1-219	PF07462@PFAM/1-224,PF12946@PFAM/299-335	PF07462@PFAM/1-223,PF12946@PFAM/299-335
A0A0Q8M6H7	PF00797@PFAM/15-265	PF00797@PFAM/20-254	PF00797@PFAM/20-254
H9LA78	PF00033@PFAM/15-207,PF00032@PFAM/253-367	PF00032@PFAM/258-359,PF00033@PFAM/19-204	PF00032@PFAM/258-359,PF00033@PFAM/19-204
M3KYC4	PF02754@PFAM/314-409,PF13183@PFAM/7-91,PF02754@PFAM/182-274	PF02754@PFAM/322-403,PF02754@PFAM/183-266,PF13534@PFAM/16-82	PF02754@PFAM/183-266,PF02754@PFAM/322-403,PF13534@PFAM/16-82
A0A848TB62	PF00155@PFAM/27-396	PF00155@PFAM/36-394	PF00155@PFAM/36-394
C5A0R1	PF02852@PFAM/343-460,PF07992@PFAM/6-330	PF02852@PFAM/346-457,PF07992@PFAM/7-326	PF02852@PFAM/346-457,PF07992@PFAM/7-326
A0A3S2MYX9	PF05978@PFAM/23-446	PF05978@PFAM/42-431	PF05978@PFAM/45-431
A0A8T3RWC4	PF02874@PFAM/22-94,PF00006@PFAM/146-378,PF00306@PFAM/379-508	PF00006@PFAM/149-375,PF00306@PFAM/382-507,PF02874@PFAM/28-92	PF00006@PFAM/149-375,PF00306@PFAM/382-507,PF02874@PFAM/26-92
A0A2M7ME50	PF00344@PFAM/67-413	PF00344@PFAM/73-410	PF00344@PFAM/72-410
A0A7U9S4S3	PF00905@PFAM/426-766,PF00912@PFAM/77-270	PF00905@PFAM/444-699,PF00912@PFAM/85-265	PF00905@PFAM/444-684,PF00912@PFAM/87-266
A0A1F0RGN5	PF06738@PFAM/1-121	PF12821@PFAM/2-117	PF12821@PFAM/2-117
A0A7Y5ERG0	PF00672@PFAM/275-327,PF01966@PFAM/519-657,PF00990@PFAM/334-499,PF14827@PFAM/34-245	PF00672@PFAM/276-325,PF00990@PFAM/337-482,PF01966@PFAM/532-654	PF00672@PFAM/275-327,PF00990@PFAM/338-485,PF01966@PFAM/533-654,PF14827@PFAM/52-205
A0A5A7ZYF1	PF07681@PFAM/12-101	PF07681@PFAM/18-95	PF07681@PFAM/18-95
A0A3M7FDE3	PF00694@PFAM/575-713,PF00330@PFAM/43-511	PF00330@PFAM/65-501,PF00694@PFAM/582-709	PF00330@PFAM/65-501,PF00694@PFAM/581-709
A0A009PJY5	PF08331@PFAM/56-143,PF12838@PFAM/190-258	PF08331@PFAM/61-139,PF13484@PFAM/191-255	PF08331@PFAM/61-139,PF13484@PFAM/191-255
V7G1K7	PF14659@PFAM/126-153,PF00589@PFAM/197-391,PF13356@PFAM/2-110	PF00589@PFAM/214-365,PF13356@PFAM/7-87	PF13356@PFAM/7-85
A0A519RMQ8	PF02311@PFAM/34-163,PF12833@PFAM/215-296	PF12833@PFAM/218-295	PF12833@PFAM/218-295
A0A674J7I3	PF00595@PFAM/319-405,PF00595@PFAM/582-668,PF00595@PFAM/209-300,PF00595@PFAM/448-538,PF13920@PFAM/48-99	PF00097@PFAM/53-90,PF00595@PFAM/324-402,PF00595@PFAM/585-666,PF00595@PFAM/454-535,PF00595@PFAM/218-298	PF00097@PFAM/53-88,PF00595@PFAM/217-298,PF00595@PFAM/326-402,PF00595@PFAM/454-534,PF00595@PFAM/585-666
A0A7X0H0A0	PF13193@PFAM/413-495,PF00501@PFAM/8-414	PF00501@PFAM/18-411,PF13193@PFAM/420-494	PF00501@PFAM/19-411,PF13193@PFAM/420-494
A0A1C0A5U8	PF02378@PFAM/11-311	PF02378@PFAM/15-280	PF02378@PFAM/14-280
A0A3G6JPB7	PF13542@PFAM/92-149,PF01610@PFAM/146-411,PF14690@PFAM/40-90	PF01610@PFAM/160-406,PF13542@PFAM/98-144,PF14690@PFAM/44-89	PF01610@PFAM/161-406,PF13542@PFAM/98-142,PF14690@PFAM/43-89
W1UAK2	PF12730@PFAM/1-192	PF12730@PFAM/4-181	PF12730@PFAM/4-180
W5WH99	PF17874@PFAM/531-819,PF00196@PFAM/911-968,PF13191@PFAM/11-196	PF00196@PFAM/913-963,PF13191@PFAM/20-190	PF00196@PFAM/913-961,PF13191@PFAM/19-191
A0A8J1T6U3	PF08539@PFAM/60-206	PF08539@PFAM/72-181	PF08539@PFAM/64-168
X8HR16	PF00293@PFAM/26-170	PF00293@PFAM/33-161	PF00293@PFAM/33-161
A0A431KVT6	PF14492@PFAM/344-410,PF03144@PFAM/244-321,PF00679@PFAM/417-509,PF00009@PFAM/26-227	PF00009@PFAM/29-220,PF00679@PFAM/421-504,PF03144@PFAM/244-314,PF14492@PFAM/353-406	PF00009@PFAM/29-220,PF00679@PFAM/422-506,PF03144@PFAM/244-314
A0A7X1FIV8	PF13641@PFAM/9-237	PF00535@PFAM/16-157	PF00535@PFAM/16-168
A0A7Y3ZMF7	PF12849@PFAM/5-264	PF12849@PFAM/21-259	PF12849@PFAM/22-259
A0A1M7DG10	PF01551@PFAM/200-306	PF01551@PFAM/201-297	PF01551@PFAM/202-297
A0A439VAI3	PF11294@PFAM/4-385	PF11294@PFAM/11-381	PF11294@PFAM/10-381
A0A7J7WX86	PF02825@PFAM/101-181,PF13920@PFAM/33-84	PF02825@PFAM/105-169,PF13920@PFAM/37-80	PF02825@PFAM/105-169,PF13920@PFAM/37-80
A0A4P9CAC2	PF00496@PFAM/82-478	PF00496@PFAM/96-439	PF00496@PFAM/91-425
A0A3P1VZ55	PF09106@PFAM/439-507,PF03144@PFAM/190-270,PF09107@PFAM/571-625,PF00009@PFAM/1-213	PF00009@PFAM/4-164,PF03144@PFAM/194-260,PF09106@PFAM/447-501,PF09107@PFAM/577-623	PF00009@PFAM/4-165,PF03144@PFAM/194-260,PF09106@PFAM/450-500,PF09107@PFAM/578-623
A0A7G9LG53	PF02464@PFAM/5-165	PF02464@PFAM/12-159	PF02464@PFAM/13-160
W0GAH3		PF00516@PFAM/9-373	PF00516@PFAM/6-373
A0A8C5U778	PF14608@PFAM/46-74,PF00642@PFAM/174-205,PF00642@PFAM/12-42,PF14608@PFAM/215-238	PF00642@PFAM/178-202,PF00642@PFAM/17-40,PF14608@PFAM/218-236,PF14608@PFAM/53-71	PF00642@PFAM/17-40,PF00642@PFAM/178-202,PF14608@PFAM/53-71,PF14608@PFAM/218-236
A0A5H5TAB8	PF07090@PFAM/1-245	PF07090@PFAM/2-244	PF07090@PFAM/2-244
A0A011U489	PF04107@PFAM/7-314	PF04107@PFAM/13-295	PF04107@PFAM/13-294
A0A6V7BS77	PF01210@PFAM/6-173,PF07479@PFAM/181-329	PF01210@PFAM/7-162,PF07479@PFAM/183-323	PF01210@PFAM/7-162,PF07479@PFAM/183-323
A0A537IHQ7	PF03484@PFAM/417-498,PF17759@PFAM/472-711,PF03483@PFAM/217-404,PF01588@PFAM/44-160,PF03147@PFAM/710-809	PF01588@PFAM/48-153,PF03147@PFAM/714-807,PF03483@PFAM/227-400,PF03484@PFAM/421-486,PF17759@PFAM/501-695	PF01588@PFAM/48-152,PF03147@PFAM/714-807,PF03483@PFAM/227-400,PF03484@PFAM/422-485,PF17759@PFAM/491-695
A0A1Y5EAE5	PF13419@PFAM/9-197	PF13419@PFAM/9-194	PF13419@PFAM/9-194
A0A7Y6X383	PF09527@PFAM/25-83	PF09527@PFAM/30-79	PF09527@PFAM/30-78
A0A6V8ESE9	PF12680@PFAM/2-106	PF12680@PFAM/6-100	PF12680@PFAM/7-100
A0A7K9P6U4	PF01433@PFAM/414-661,PF17900@PFAM/191-341	PF01433@PFAM/439-658	PF01433@PFAM/439-656
A0A7C7VYU9	PF03144@PFAM/321-391,PF14492@PFAM/400-478,PF00679@PFAM/598-689,PF03764@PFAM/475-599,PF00009@PFAM/8-284	PF00009@PFAM/9-280,PF00679@PFAM/599-686,PF03144@PFAM/322-389,PF03764@PFAM/477-597,PF14492@PFAM/402-476	PF00009@PFAM/9-280,PF00679@PFAM/600-685,PF03144@PFAM/322-389,PF03764@PFAM/477-596,PF14492@PFAM/402-475
A0A3P4APK1	PF00958@PFAM/408-503,PF00117@PFAM/2-185,PF02540@PFAM/190-314	PF00117@PFAM/4-182,PF00958@PFAM/414-502	PF00117@PFAM/4-181,PF00958@PFAM/413-502
A0A7R7MTA1	PF13452@PFAM/12-165	PF13452@PFAM/25-157	PF13452@PFAM/23-156
I6NMU3	PF00361@PFAM/97-406,PF01059@PFAM/1-121	PF00361@PFAM/106-391,PF01059@PFAM/1-103	PF00361@PFAM/106-391,PF01059@PFAM/1-102
L0N1B7	PF05296@PFAM/1-308	PF03402@PFAM/11-291	PF03402@PFAM/9-290
A0A535RUQ8	PF02770@PFAM/120-222,PF00441@PFAM/228-283,PF02771@PFAM/4-120	PF00441@PFAM/229-283,PF02770@PFAM/122-217,PF02771@PFAM/6-117	PF00441@PFAM/229-282,PF02770@PFAM/122-216,PF02771@PFAM/6-117
A0A1T5API1	PF05016@PFAM/5-97	PF05016@PFAM/7-93	PF05016@PFAM/7-94
A0A2E9G0K3	PF00248@PFAM/12-318	PF00248@PFAM/16-313	PF00248@PFAM/16-313
A0A6J3S2W7	PF00400@PFAM/76-115,PF08662@PFAM/153-367	PF00400@PFAM/166-199,PF00400@PFAM/246-283,PF00400@PFAM/329-367,PF00400@PFAM/125-156,PF00400@PFAM/288-325,PF00400@PFAM/205-241,PF00400@PFAM/81-115	PF00400@PFAM/80-114,PF00400@PFAM/125-156,PF00400@PFAM/166-199,PF00400@PFAM/205-241,PF00400@PFAM/246-283,PF00400@PFAM/289-323,PF00400@PFAM/329-367
A0A1F8QPI3	PF14667@PFAM/139-296,PF03023@PFAM/5-186,PF01554@PFAM/251-417	PF01554@PFAM/255-414,PF01554@PFAM/29-189	PF01554@PFAM/29-188,PF01554@PFAM/254-415
A0A2H0ZWI2	PF00533@PFAM/647-773,PF08605@PFAM/453-615	PF00533@PFAM/661-760,PF08605@PFAM/475-608	PF00533@PFAM/663-755,PF08605@PFAM/469-594
A0A1F2YRC0	PF00581@PFAM/27-130	PF00581@PFAM/49-122	PF00581@PFAM/49-124
A0A838FQT9	PF02595@PFAM/1-373	PF02595@PFAM/3-364	PF02595@PFAM/3-364
A0A2V9FXQ4	PF08676@PFAM/456-622,PF13589@PFAM/19-157,PF01119@PFAM/207-349	PF01119@PFAM/231-344,PF08676@PFAM/466-609,PF13589@PFAM/25-119	PF01119@PFAM/234-344,PF08676@PFAM/467-609,PF13589@PFAM/25-113
A0A0H4C2T5	PF03777@PFAM/18-77	PF03777@PFAM/21-76	PF03777@PFAM/21-76
A0A357J1Y7	PF04545@PFAM/529-585,PF04542@PFAM/360-435,PF03979@PFAM/1-100,PF04546@PFAM/140-331,PF04539@PFAM/440-521	PF00140@PFAM/107-138,PF03979@PFAM/5-66,PF04539@PFAM/442-517,PF04542@PFAM/363-432,PF04545@PFAM/531-584	PF00140@PFAM/107-139,PF03979@PFAM/7-64,PF04539@PFAM/442-518,PF04542@PFAM/363-432,PF04545@PFAM/531-584
A0A2T5NJY0	PF07690@PFAM/6-390	PF07690@PFAM/10-334	PF07690@PFAM/9-328
A0A4S9XMM9	PF00232@PFAM/112-596	PF00232@PFAM/122-593	PF00232@PFAM/121-588
A0A2G4JFR0	PF00348@PFAM/24-280	PF00348@PFAM/37-226	PF00348@PFAM/37-225
A0A378L948	PF13488@PFAM/37-86,PF00691@PFAM/112-210	PF00691@PFAM/114-208	PF00691@PFAM/113-207
A0A6P8QUL8	PF00020@PFAM/44-176,PF00531@PFAM/231-323	PF00020@PFAM/88-130,PF00531@PFAM/239-317	PF00020@PFAM/88-130,PF00531@PFAM/248-316
A0A077TTG6	PF03939@PFAM/26-101,PF00276@PFAM/94-178	PF00276@PFAM/104-166,PF03939@PFAM/44-95	PF00276@PFAM/104-164,PF03939@PFAM/40-95
A0A347WJU4	PF01725@PFAM/3-197	PF01725@PFAM/4-192	PF01725@PFAM/4-191
L0FYJ2	PF02080@PFAM/145-229,PF03446@PFAM/2-136	PF02080@PFAM/147-227,PF02254@PFAM/3-118	PF02080@PFAM/148-226,PF02254@PFAM/3-118
A0A2A4ZST4	PF02687@PFAM/264-400,PF12704@PFAM/17-253	PF02687@PFAM/271-398,PF12704@PFAM/18-228	PF02687@PFAM/271-399,PF12704@PFAM/18-233
A0A855TVD5	PF00773@PFAM/231-585,PF00575@PFAM/622-714,PF17876@PFAM/84-240	PF00575@PFAM/630-711,PF00773@PFAM/252-581,PF08206@PFAM/76-133,PF17876@PFAM/156-230	PF00575@PFAM/631-711,PF00773@PFAM/252-580,PF08206@PFAM/76-134,PF17876@PFAM/156-230
A0A8J3A5V5	PF00877@PFAM/19-144	PF00877@PFAM/22-139	PF00877@PFAM/22-138
A0A5C4N2Q7	PF02581@PFAM/7-195	PF02581@PFAM/11-175	PF02581@PFAM/11-175
A0A532UYF5	PF08032@PFAM/19-104,PF00588@PFAM/110-254	PF00588@PFAM/113-252,PF08032@PFAM/25-99	PF00588@PFAM/113-252,PF08032@PFAM/25-97
A0A258JFP2	PF13474@PFAM/21-152	PF13474@PFAM/26-140	PF13474@PFAM/26-141
A0A061BN41	PF14204@PFAM/233-297,PF17144@PFAM/5-182	PF14204@PFAM/235-294,PF17144@PFAM/14-176	PF14204@PFAM/236-293,PF17144@PFAM/14-176
A0A3B4YGC1	PF00096@PFAM/305-328,PF13894@PFAM/249-273,PF00096@PFAM/277-299	PF00096@PFAM/249-271,PF00096@PFAM/305-328	PF00096@PFAM/249-271,PF00096@PFAM/305-328
A0A089KYN3	PF17125@PFAM/2-102,PF01189@PFAM/98-306,PF13636@PFAM/403-463,PF17126@PFAM/317-398	PF01189@PFAM/102-268,PF13636@PFAM/410-457,PF17125@PFAM/5-97,PF17126@PFAM/328-391	PF01189@PFAM/102-274,PF13636@PFAM/410-457,PF17125@PFAM/6-97,PF17126@PFAM/324-391
A0A133ZWP4	PF00224@PFAM/1-349,PF02887@PFAM/355-473	PF00224@PFAM/4-346,PF02887@PFAM/361-472	PF00224@PFAM/4-341,PF02887@PFAM/360-470
A0A5C7S550	PF05685@PFAM/8-184	PF05685@PFAM/14-164	PF05685@PFAM/14-158
A0A8D5YNX4	PF00139@PFAM/167-203,PF00139@PFAM/143-163	PF00139@PFAM/63-202,PF18483@PFAM/63-192	PF18483@PFAM/24-118
E5XUJ4	PF04072@PFAM/10-210	PF04072@PFAM/19-199	PF04072@PFAM/19-199
A0A6P6P6N7	PF00010@PFAM/104-164,PF12533@PFAM/161-297	PF00010@PFAM/108-159,PF12533@PFAM/167-287	PF00010@PFAM/108-158,PF12533@PFAM/166-286
A0A8B4GHR5	PF01678@PFAM/149-277,PF01678@PFAM/4-133	PF01678@PFAM/6-123,PF01678@PFAM/153-266	PF01678@PFAM/6-123,PF01678@PFAM/153-266
A0A318KER4	PF06902@PFAM/1-68	PF13370@PFAM/6-59,PF13459@PFAM/3-61	PF06902@PFAM/1-63
A0A7L1KBM8	PF14560@PFAM/440-531,PF14580@PFAM/208-406,PF01302@PFAM/4-84	PF01302@PFAM/12-76,PF14560@PFAM/451-529,PF14580@PFAM/234-393	PF01302@PFAM/17-74,PF14560@PFAM/451-528,PF14580@PFAM/237-391
A0A1I4CDQ7	PF04073@PFAM/25-150	PF04073@PFAM/36-148	PF04073@PFAM/36-148
A0A096ZJ98	PF00115@PFAM/1-184	PF00115@PFAM/2-183	PF00115@PFAM/2-183
A0A836MNR1	PF00933@PFAM/1-330	PF00933@PFAM/7-296	PF00933@PFAM/8-297
A0A5N1L4H7	PF14602@PFAM/107-146	PF00132@PFAM/112-145	PF00132@PFAM/112-145
A0A6P4Y2M7	PF02777@PFAM/102-222,PF00081@PFAM/17-110	PF00081@PFAM/26-107,PF02777@PFAM/114-217	PF00081@PFAM/26-107,PF02777@PFAM/114-217
F6ERK6	PF00072@PFAM/8-123,PF00196@PFAM/145-203	PF00072@PFAM/10-121,PF00196@PFAM/146-201	PF00072@PFAM/10-121,PF00196@PFAM/146-201
A0A3B6QDJ8	PF00847@PFAM/54-110	PF00847@PFAM/58-107	PF00847@PFAM/58-107
A0A6B9IWU0	PF00115@PFAM/1-255	PF00115@PFAM/7-254	PF00115@PFAM/7-254
A0A1W1CAJ5	PF02397@PFAM/94-239	PF02397@PFAM/75-235	PF02397@PFAM/78-231
A0A340YFC3	PF14931@PFAM/30-156	PF14931@PFAM/36-155	PF14931@PFAM/37-155
A0A2D0T4K2	PF00615@PFAM/325-482,PF00787@PFAM/588-688,PF02194@PFAM/119-305,PF08628@PFAM/787-908	PF00615@PFAM/334-465,PF00787@PFAM/599-679,PF02194@PFAM/128-295,PF08628@PFAM/801-903	PF00615@PFAM/335-463,PF00787@PFAM/599-679,PF02194@PFAM/129-295,PF08628@PFAM/801-904
A0A367X025	PF05721@PFAM/1-136	PF05721@PFAM/25-132	PF05721@PFAM/46-132
A0A445JG42	PF01535@PFAM/193-216,PF01535@PFAM/223-251,PF17177@PFAM/10-159	PF01535@PFAM/46-75,PF13041@PFAM/77-124,PF13812@PFAM/72-124	PF13812@PFAM/67-124
A0A4Q2DE89	PF00871@PFAM/3-435	PF00871@PFAM/5-424	PF00871@PFAM/5-409
A0A8H7ZFB3	PF16944@PFAM/15-284	PF16944@PFAM/25-264	PF16944@PFAM/25-264
A0A0G3FJH7	PF00032@PFAM/232-323,PF00033@PFAM/1-189	PF00032@PFAM/239-323,PF00033@PFAM/1-185	PF00032@PFAM/239-323,PF00033@PFAM/1-185
A0A421DQE6	PF04994@PFAM/105-199,PF04993@PFAM/6-107	PF04993@PFAM/17-105,PF04994@PFAM/118-195	PF04993@PFAM/15-104,PF04994@PFAM/118-195
A0A0M9YTH4	PF09284@PFAM/31-305,PF14683@PFAM/371-558	PF09284@PFAM/39-289,PF14683@PFAM/387-556,PF14686@PFAM/297-371	PF09284@PFAM/40-289,PF14683@PFAM/388-556,PF14686@PFAM/296-371
A0A5N5EYI9	PF14159@PFAM/71-162	PF14159@PFAM/77-160	PF14159@PFAM/77-160
B3DX11	PF01957@PFAM/53-154	PF01957@PFAM/60-151	PF01957@PFAM/61-151
A0A226NTP2	PF00028@PFAM/1-86,PF01049@PFAM/217-284	PF01049@PFAM/223-279	PF00028@PFAM/2-85,PF01049@PFAM/219-278
A0A835S0G0	PF05285@PFAM/116-280	PF05285@PFAM/171-364,PF07540@PFAM/5-74	PF05285@PFAM/98-263
A0A1C2MX67	PF09349@PFAM/8-162	PF09349@PFAM/7-161	PF09349@PFAM/7-161
A0A2G4F9S2	PF09335@PFAM/352-477,PF12697@PFAM/87-323	PF00561@PFAM/117-189,PF02786@PFAM/621-661,PF09335@PFAM/359-476	PF00561@PFAM/136-191,PF09335@PFAM/358-475
A0A8T0WE00	PF02902@PFAM/64-276	PF02892@PFAM/5-39,PF02902@PFAM/138-265	PF02892@PFAM/9-36,PF02902@PFAM/142-267
A0A3A2ZJ76	PF07690@PFAM/38-537	PF00083@PFAM/47-506	PF00083@PFAM/49-506
A0A091S7T7	PF00069@PFAM/29-287,PF14575@PFAM/1-26	PF07714@PFAM/29-286,PF14575@PFAM/1-28	PF07714@PFAM/29-286,PF14575@PFAM/1-26
A0A5F9CFI4	PF00069@PFAM/14-264	PF00069@PFAM/15-263	PF00069@PFAM/14-263
A0A1C6W512	PF06114@PFAM/23-129	PF06114@PFAM/45-106,PF20182@PFAM/125-284	PF20182@PFAM/130-268
A0A537Q2G7	PF09650@PFAM/4-100	PF09650@PFAM/7-95	PF09650@PFAM/7-93
A0A2J8XU91	PF07546@PFAM/45-123,PF01391@PFAM/179-366	PF01391@PFAM/219-265,PF01391@PFAM/197-255,PF01391@PFAM/300-352,PF07546@PFAM/53-121	PF01391@PFAM/201-257,PF01391@PFAM/300-357,PF07546@PFAM/53-121
A0A2T7ANK8	PF00005@PFAM/175-323,PF00664@PFAM/1-111	PF00005@PFAM/178-322,PF00664@PFAM/2-102	PF00005@PFAM/178-323,PF00664@PFAM/2-101
A0A3D0MD14	PF00135@PFAM/548-570,PF00135@PFAM/169-433,PF00135@PFAM/575-621,PF00135@PFAM/492-512	PF20434@PFAM/257-391,PF20434@PFAM/254-313	PF20434@PFAM/255-314
I4LPS4	PF07927@PFAM/8-79	PF07927@PFAM/21-70	PF07927@PFAM/21-67
I7C788	PF03131@PFAM/398-474	PF00170@PFAM/412-463	PF00170@PFAM/412-465
U5EM96	PF08335@PFAM/852-1003,PF03710@PFAM/592-848,PF03710@PFAM/76-335,PF08335@PFAM/340-508	PF03710@PFAM/161-323,PF03710@PFAM/597-835,PF08335@PFAM/859-1001,PF08335@PFAM/346-492	PF03710@PFAM/149-323,PF03710@PFAM/597-837,PF08335@PFAM/345-492,PF08335@PFAM/860-1000
K9Q9A3	PF00590@PFAM/1-202,PF01135@PFAM/226-378	PF00590@PFAM/4-188	PF00590@PFAM/4-188
A0A2Z6EVQ1	PF00883@PFAM/190-502,PF02789@PFAM/12-162	PF00883@PFAM/197-498,PF02789@PFAM/27-156	PF00883@PFAM/198-498,PF02789@PFAM/27-108
A0A536Z3N4	PF07992@PFAM/4-341	PF07992@PFAM/6-336	PF07992@PFAM/5-340
A0A663F441	PF02136@PFAM/6-140,PF00076@PFAM/341-415	PF00076@PFAM/341-404,PF02136@PFAM/11-133	PF00076@PFAM/341-402,PF02136@PFAM/11-133
A0A7R7EH37		PF08176@PFAM/1-49,PF12655@PFAM/5-55	PF12655@PFAM/7-55
A0A0M2ZXH7	PF01487@PFAM/8-55,PF00563@PFAM/138-177	PF01487@PFAM/7-188	PF01487@PFAM/8-169
A0A8J8VVA0	PF14087@PFAM/21-139	PF14087@PFAM/16-140	PF14087@PFAM/18-134
A0A4W5NDC2	PF04666@PFAM/17-323	PF04666@PFAM/35-305	PF04666@PFAM/30-306
A0A484NUR1	PF04055@PFAM/48-222	PF04055@PFAM/49-193,PF13353@PFAM/48-113	PF04055@PFAM/49-179,PF13353@PFAM/47-115
Q26DY9	PF11009@PFAM/17-131	PF11009@PFAM/28-128	PF11009@PFAM/27-126
A0A2P4VW32	PF01579@PFAM/51-244,PF01579@PFAM/249-271	PF01579@PFAM/57-218	PF01579@PFAM/67-203
A0A806VJW6	PF17652@PFAM/316-673,PF03639@PFAM/48-316	PF17652@PFAM/346-658	PF17652@PFAM/336-620
A0A8C8M1Y0	PF10320@PFAM/40-334	PF00001@PFAM/52-310	PF00001@PFAM/52-310
I9UXV4	PF01183@PFAM/85-285	PF01183@PFAM/100-275	PF01183@PFAM/100-275
A0A7H4KC20	PF02780@PFAM/533-656,PF02779@PFAM/346-532,PF00456@PFAM/1-339	PF00456@PFAM/7-329,PF02779@PFAM/351-522,PF02780@PFAM/547-652	PF00456@PFAM/7-331,PF02779@PFAM/351-522,PF02780@PFAM/546-652
I1ILW9	PF00860@PFAM/40-502	PF00860@PFAM/111-490	PF00860@PFAM/109-491
Q7WTW4		PF00124@PFAM/1-76	PF00124@PFAM/1-76
A1XCV3	PF00069@PFAM/55-310	PF00069@PFAM/58-280	PF00069@PFAM/58-279
A0A520QUH6	PF04116@PFAM/82-217	PF04116@PFAM/86-215	PF04116@PFAM/85-215
A0A1B6YMV2	PF03743@PFAM/205-397	PF03743@PFAM/216-392	PF03743@PFAM/216-391
A0A0K1QPW4	PF03061@PFAM/48-137	PF03061@PFAM/52-127	PF03061@PFAM/52-127
A0A2E2W7I6	PF00725@PFAM/204-318,PF00725@PFAM/363-457,PF16113@PFAM/486-716,PF02737@PFAM/7-212	PF00378@PFAM/498-631,PF00725@PFAM/378-424,PF00725@PFAM/208-308,PF02737@PFAM/8-206	PF00378@PFAM/497-630,PF00725@PFAM/209-308,PF00725@PFAM/386-427,PF02737@PFAM/8-206
A0A0S1ITF9	PF00115@PFAM/1-198	PF00115@PFAM/2-197	PF00115@PFAM/2-197
A0A0M3M3J0	PF04566@PFAM/153-214,PF04565@PFAM/53-118,PF04567@PFAM/249-316	PF04565@PFAM/54-118,PF04566@PFAM/153-214,PF04567@PFAM/260-330	PF04565@PFAM/54-118,PF04566@PFAM/153-214,PF04567@PFAM/260-330
A0A8I0M5X3	PF06832@PFAM/596-692,PF00912@PFAM/45-232,PF00905@PFAM/302-564	PF00905@PFAM/305-528,PF00912@PFAM/61-228,PF06832@PFAM/605-690	PF00905@PFAM/305-523,PF00912@PFAM/61-228,PF06832@PFAM/605-690
A0A1V8TJ45	PF00144@PFAM/42-424	PF00144@PFAM/64-391	PF00144@PFAM/89-390
A0A418XP24	PF00171@PFAM/11-481	PF00171@PFAM/13-477	PF00171@PFAM/13-477
A0A0Q8M5D4	PF05787@PFAM/30-476,PF10518@PFAM/2-21	PF05787@PFAM/79-463,PF05787@PFAM/49-114	PF05787@PFAM/47-464
A0A1G3FDF7	PF06054@PFAM/1-175	PF06054@PFAM/18-63	PF06054@PFAM/20-63
A0A7K9FMJ9	PF06309@PFAM/80-219	PF06309@PFAM/86-213	PF06309@PFAM/85-213
U6G908	PF10607@PFAM/86-120,PF00651@PFAM/1-34	PF00651@PFAM/3-83	PF00651@PFAM/1-81
A0A1D3TY71	PF01084@PFAM/28-84	PF01084@PFAM/32-82	PF01084@PFAM/32-82
A0A4P9YYR7	PF01068@PFAM/211-423,PF04679@PFAM/440-561,PF04675@PFAM/1-162	PF01068@PFAM/215-419,PF04675@PFAM/2-139,PF04679@PFAM/444-556	PF01068@PFAM/215-419,PF04675@PFAM/9-140,PF04679@PFAM/444-556
A0A7Y8R8Y2	PF06100@PFAM/23-533	PF06100@PFAM/37-520	PF06100@PFAM/34-520
A0A4S4YEA6	PF01288@PFAM/3-137	PF01288@PFAM/5-134	PF01288@PFAM/5-134
A0A6G2EH63	PF00512@PFAM/131-199,PF02518@PFAM/235-356,PF08448@PFAM/6-127	PF00512@PFAM/135-188,PF00989@PFAM/8-104,PF02518@PFAM/236-354,PF08448@PFAM/11-105	PF00512@PFAM/134-188,PF02518@PFAM/236-355,PF08448@PFAM/12-109
A0A2T7LRK5	PF00574@PFAM/31-222	PF00574@PFAM/38-218	PF00574@PFAM/38-218
A0A1F4AXD1	PF10049@PFAM/1-51	PF10049@PFAM/2-50	PF10049@PFAM/2-50
A0A0R1RCQ9	PF02780@PFAM/20-136	PF02780@PFAM/26-136	PF02780@PFAM/28-136
Q0U7W0	PF05216@PFAM/32-174	PF05216@PFAM/34-147	PF05216@PFAM/34-143
A0A1F9KJ65	PF04055@PFAM/52-240	PF04055@PFAM/55-231	PF04055@PFAM/55-231
B4EMD2	PF00765@PFAM/2-201	PF00765@PFAM/16-186	PF00765@PFAM/17-186
A5B3K4	PF03094@PFAM/1-361	PF03094@PFAM/6-192,PF03094@PFAM/272-342,PF03094@PFAM/193-332	PF03094@PFAM/8-184,PF03094@PFAM/184-331
A0A2U8W503	PF05443@PFAM/8-136	PF05443@PFAM/12-134	PF05443@PFAM/12-134
A0A0Q7ETL5	PF00456@PFAM/1-338,PF02779@PFAM/340-523,PF02780@PFAM/529-650	PF00456@PFAM/6-317,PF02779@PFAM/348-518,PF02780@PFAM/543-647	PF00456@PFAM/6-315,PF02779@PFAM/348-518,PF02780@PFAM/542-647
A0A3N0YVE6	PF00001@PFAM/98-132	PF00001@PFAM/85-131	PF00001@PFAM/70-122
A0A1M7ZBL0	PF00156@PFAM/84-232	PF00156@PFAM/139-227	PF00156@PFAM/138-229
A0A669EU43	PF00643@PFAM/145-190,PF04548@PFAM/408-623,PF13920@PFAM/10-62	PF00643@PFAM/147-186,PF04548@PFAM/410-597,PF13445@PFAM/13-58,PF13920@PFAM/15-423,PF15227@PFAM/15-420	PF00643@PFAM/147-184,PF01926@PFAM/413-541,PF15227@PFAM/15-54
A0A1G0INB1	PF01865@PFAM/1-207	PF01865@PFAM/5-205	PF01865@PFAM/10-206
A0A4V1X8I0	PF03443@PFAM/12-239,PF00734@PFAM/285-317	PF00734@PFAM/288-316,PF03443@PFAM/20-227	PF00734@PFAM/288-316,PF03443@PFAM/20-227
A0A5C1MAR6	PF17755@PFAM/298-418,PF17760@PFAM/130-248,PF00005@PFAM/637-874	PF00005@PFAM/637-873,PF17755@PFAM/305-415,PF17760@PFAM/132-240	PF00005@PFAM/637-873,PF17755@PFAM/305-415,PF17760@PFAM/132-238
K0D2X1	PF10679@PFAM/1-214	PF10679@PFAM/1-213	PF10679@PFAM/1-211
A0A7W3JTV8	PF00732@PFAM/5-302,PF05199@PFAM/364-508	PF00732@PFAM/5-295,PF05199@PFAM/367-504	PF00732@PFAM/6-295,PF05199@PFAM/367-504
A0A2E8S0X4	PF12399@PFAM/227-256,PF00005@PFAM/19-180	PF00005@PFAM/19-179,PF12399@PFAM/229-254	PF00005@PFAM/19-179,PF12399@PFAM/231-249
A0A3A9YUK9	PF00583@PFAM/20-157,PF00583@PFAM/183-311	PF00583@PFAM/50-154,PF00583@PFAM/215-310	PF00583@PFAM/58-124,PF00583@PFAM/224-310
A0A7V2TQQ4	PF00252@PFAM/4-86	PF00252@PFAM/4-88	PF00252@PFAM/4-88
A0A1H3UGL7	PF02302@PFAM/420-499,PF00874@PFAM/201-411,PF00359@PFAM/538-703,PF05043@PFAM/4-178	PF00359@PFAM/557-699,PF00874@PFAM/317-405,PF00874@PFAM/209-293,PF08279@PFAM/98-150,PF08279@PFAM/8-63	PF00359@PFAM/558-700,PF00874@PFAM/207-293,PF00874@PFAM/317-406,PF08279@PFAM/8-64
A0A1J5P9Y9	PF00361@PFAM/1-96,PF06455@PFAM/168-302	PF00361@PFAM/1-91,PF06455@PFAM/181-300	PF00361@PFAM/1-90,PF06455@PFAM/99-149
A0A752MPP9	PF00215@PFAM/9-240	PF00215@PFAM/15-237	PF00215@PFAM/15-236
G1V2E9	PF13534@PFAM/11-97	PF13534@PFAM/28-88	PF13534@PFAM/28-88
A0A8F8C9P4	PF07702@PFAM/102-244,PF00392@PFAM/19-85	PF00392@PFAM/21-84,PF07702@PFAM/105-242	PF00392@PFAM/21-84,PF07702@PFAM/105-242
A0A534Y280	PF13145@PFAM/116-237,PF13624@PFAM/1-150	PF00639@PFAM/154-223,PF13616@PFAM/140-224,PF13624@PFAM/5-96	PF00639@PFAM/145-220,PF13624@PFAM/2-98
A0A222NRK1	PF02788@PFAM/1-96,PF00016@PFAM/91-220	PF00016@PFAM/103-219,PF02788@PFAM/1-93	PF00016@PFAM/103-219,PF02788@PFAM/1-93
A0A6F9BU44	PF13299@PFAM/526-716,PF16661@PFAM/1-178,PF07521@PFAM/451-539	PF07521@PFAM/456-519,PF10996@PFAM/189-293,PF13299@PFAM/535-714,PF16661@PFAM/20-155	PF07521@PFAM/456-517,PF10996@PFAM/183-292,PF13299@PFAM/534-713,PF16661@PFAM/21-154
A0A673JN68	PF00617@PFAM/43-276,PF00169@PFAM/427-550	PF00617@PFAM/52-219	PF00617@PFAM/53-219
A0A0K1F3C0	PF01513@PFAM/3-114,PF20143@PFAM/133-270	PF01513@PFAM/48-104,PF20143@PFAM/138-257	PF01513@PFAM/48-102,PF20143@PFAM/137-256
W9Z565	PF00300@PFAM/1-159	PF00300@PFAM/14-135	PF00300@PFAM/85-146
A0A851G7K2	PF00975@PFAM/5-228	PF00561@PFAM/48-221,PF12697@PFAM/9-222	PF00561@PFAM/54-216
A0A6G9Y5Z2	PF01551@PFAM/309-418	PF01551@PFAM/319-413	PF01551@PFAM/318-413
A0A8J6XDZ0	PF01202@PFAM/7-161	PF01202@PFAM/9-160	PF01202@PFAM/10-157
A0A0C3EQW1	PF00096@PFAM/29-53,PF13912@PFAM/1-26	PF00096@PFAM/29-53,PF00096@PFAM/1-23	PF00096@PFAM/1-23,PF00096@PFAM/29-53
A0A7W7MZ29	PF08335@PFAM/348-504,PF08335@PFAM/857-1011,PF03710@PFAM/595-849,PF03710@PFAM/78-340	PF03710@PFAM/95-333,PF03710@PFAM/603-843,PF08335@PFAM/865-1007,PF08335@PFAM/356-499	PF03710@PFAM/92-332,PF03710@PFAM/603-842,PF08335@PFAM/355-498,PF08335@PFAM/866-1006
A0A0E2GND8	PF13462@PFAM/32-198	PF01323@PFAM/86-187	PF01323@PFAM/86-187
A0A3A4T1B0	PF09723@PFAM/1-42	PF09723@PFAM/1-41	PF09723@PFAM/1-41
A0A522JTN5	PF00208@PFAM/190-428,PF02812@PFAM/45-177	PF00208@PFAM/193-425,PF02812@PFAM/46-175	PF00208@PFAM/193-425,PF02812@PFAM/47-175
A0A8J7EAX6	PF20143@PFAM/144-285,PF01513@PFAM/3-122	PF01513@PFAM/49-116,PF20143@PFAM/148-276	PF01513@PFAM/43-118,PF20143@PFAM/148-275
A0A4V2Q935	PF00793@PFAM/69-336	PF00793@PFAM/89-325	PF00793@PFAM/94-326
A0A2T5Q1Q0	PF01183@PFAM/1-196	PF01183@PFAM/22-176	PF01183@PFAM/11-177
A0A7H8HWG3	PF17853@PFAM/241-413,PF13556@PFAM/457-517	PF13556@PFAM/461-517,PF17853@PFAM/284-405	PF13556@PFAM/460-517,PF17853@PFAM/284-404
A0A2W1ZJI6	PF13560@PFAM/6-82	PF13560@PFAM/16-73	PF13560@PFAM/16-75
A0A524AET3	PF00512@PFAM/158-226,PF00989@PFAM/54-154	PF00512@PFAM/160-224,PF00989@PFAM/56-103	PF00512@PFAM/161-224
M9SHA4	PF01008@PFAM/8-300	PF01008@PFAM/17-290	PF01008@PFAM/17-290
A0A2T2WKG0	PF13580@PFAM/1-165	PF13580@PFAM/89-162,PF13580@PFAM/22-70	PF13580@PFAM/20-73,PF13580@PFAM/81-162
A0A1J9VZN0	PF02687@PFAM/231-350,PF12704@PFAM/15-220	PF02687@PFAM/235-345	PF02687@PFAM/235-345
G4D5P7	PF04296@PFAM/7-88	PF04296@PFAM/10-83	PF04296@PFAM/10-83
A0A0G2FES0	PF10397@PFAM/368-451,PF00206@PFAM/4-314	PF00206@PFAM/21-301,PF10397@PFAM/370-447	PF00206@PFAM/18-298,PF10397@PFAM/370-446
A0A1Y5GTS6	PF02580@PFAM/1-145	PF02580@PFAM/2-144	PF02580@PFAM/2-144
A0A4W4GY01	PF02733@PFAM/15-346,PF02734@PFAM/386-569	PF02733@PFAM/21-334,PF02734@PFAM/392-565	PF02733@PFAM/20-336,PF02734@PFAM/393-564
A0A516WT90	PF06144@PFAM/9-186	PF06144@PFAM/12-179	PF06144@PFAM/11-175
A0A7J5WV87	PF19291@PFAM/3-240,PF00723@PFAM/245-622	PF00723@PFAM/254-564,PF19291@PFAM/12-160	PF00723@PFAM/254-565,PF19291@PFAM/9-155
A0A3D9DZ57	PF03924@PFAM/245-398,PF05231@PFAM/157-191,PF05231@PFAM/109-132,PF00990@PFAM/490-650,PF05231@PFAM/53-72	PF00990@PFAM/495-648	PF00990@PFAM/495-648
X0JDP3	PF13561@PFAM/7-233	PF00106@PFAM/5-186	PF00106@PFAM/6-185
A0A0D2GJQ1	PF00067@PFAM/44-512	PF00067@PFAM/70-493	PF00067@PFAM/75-486
R1GWM8	PF00005@PFAM/22-171	PF00005@PFAM/23-170	PF00005@PFAM/23-170
A0A6J0GY86	PF15259@PFAM/4-231,PF15274@PFAM/410-430	PF15259@PFAM/31-163	PF15259@PFAM/29-163
A0A7Z1NFX6	PF03211@PFAM/114-338	PF03211@PFAM/125-327	PF03211@PFAM/130-317
A0A3D1WDI4	PF12704@PFAM/470-684,PF02687@PFAM/259-403,PF02687@PFAM/707-828,PF12704@PFAM/19-244	PF02687@PFAM/263-379,PF02687@PFAM/712-821	PF02687@PFAM/263-379,PF02687@PFAM/711-820
A0A852N118	PF02115@PFAM/1-203	PF02115@PFAM/13-200	PF02115@PFAM/14-200
A0A482C2X4	PF13432@PFAM/38-155	PF00515@PFAM/74-104	PF00515@PFAM/74-104
A0A0B2WT93	PF01040@PFAM/1-133	PF01040@PFAM/2-123	PF01040@PFAM/2-121
A0A1G4JD22	PF16787@PFAM/180-277,PF12550@PFAM/532-664	PF12550@PFAM/554-635,PF16787@PFAM/101-291	PF12550@PFAM/549-639,PF16787@PFAM/197-254
A0A7C1D8E2	PF01066@PFAM/25-232	PF01066@PFAM/35-185	PF01066@PFAM/36-196
A0A531KAB0	PF02518@PFAM/89-138	PF02518@PFAM/89-138	PF02518@PFAM/89-138
A0A229X6T8	PF01370@PFAM/3-245	PF01370@PFAM/7-227,PF13460@PFAM/10-108	PF13460@PFAM/10-106
A0A7X7VXK0	PF04519@PFAM/1-121	PF04519@PFAM/14-110	PF04519@PFAM/14-111
A0A2S7C8X3	PF03435@PFAM/4-137	PF03435@PFAM/5-128	PF03435@PFAM/5-130
A0A0R2FCH6	PF13354@PFAM/79-310	PF13354@PFAM/165-295	PF13354@PFAM/167-296
A0A1P8QUQ1	PF02518@PFAM/355-471,PF00512@PFAM/231-318	PF00512@PFAM/229-308,PF02518@PFAM/360-468	PF02518@PFAM/360-469
A0A2Z5YSY4	PF04610@PFAM/29-260	PF04610@PFAM/37-254	PF04610@PFAM/37-254
P42092	PF13641@PFAM/2-243	PF00535@PFAM/6-164	PF00535@PFAM/6-168
Q733N8	PF00486@PFAM/148-224,PF00072@PFAM/5-115	PF00072@PFAM/5-113,PF00486@PFAM/150-223	PF00072@PFAM/5-113,PF00486@PFAM/150-223
A0A7R8W4Y3	PF13181@PFAM/80-115,PF12569@PFAM/166-742	PF12569@PFAM/198-714,PF13181@PFAM/84-114	PF12569@PFAM/186-708,PF13181@PFAM/84-114
A0A432HKT5	PF03899@PFAM/9-108	PF03899@PFAM/16-105	PF03899@PFAM/16-105
A0A2V7N9P6	PF00551@PFAM/1-183,PF02911@PFAM/200-317	PF00551@PFAM/51-177,PF02911@PFAM/205-304	PF00551@PFAM/63-176,PF02911@PFAM/204-305
A0A6B2XBQ2	PF13490@PFAM/183-230,PF08281@PFAM/124-178,PF04542@PFAM/21-97	PF04542@PFAM/24-83,PF13490@PFAM/194-237	PF04542@PFAM/23-81,PF13490@PFAM/194-228
A0A2J9IPQ3	PF00440@PFAM/13-64,PF13977@PFAM/69-196	PF00440@PFAM/16-59,PF13977@PFAM/82-193	PF00440@PFAM/15-59,PF13977@PFAM/83-194
A0A1X1A7H6	PF00534@PFAM/119-279	PF13524@PFAM/212-288	PF13524@PFAM/212-291
A0A2V6TG72	PF00989@PFAM/374-483,PF00512@PFAM/631-714,PF08448@PFAM/500-619,PF05231@PFAM/54-376,PF02518@PFAM/744-857	PF00512@PFAM/634-698,PF02518@PFAM/744-853,PF05231@PFAM/84-367,PF08447@PFAM/414-479,PF08448@PFAM/502-610,PF13188@PFAM/497-563	PF00512@PFAM/633-699,PF02518@PFAM/744-853,PF05231@PFAM/85-368,PF08447@PFAM/416-479,PF13188@PFAM/498-538
A0A3A9EKU6		PF19498@PFAM/1-99	PF19498@PFAM/3-131
A0A841H226	PF02321@PFAM/34-428	PF02321@PFAM/44-219,PF02321@PFAM/252-427	PF02321@PFAM/44-219,PF02321@PFAM/250-428
A0A6H2CWF9	PF00317@PFAM/3-99,PF02867@PFAM/91-603	PF00317@PFAM/15-95,PF02867@PFAM/98-570	PF00317@PFAM/18-96,PF02867@PFAM/99-571
A0A7C1F4D2	PF01804@PFAM/40-113,PF01804@PFAM/115-142	PF01804@PFAM/39-148	PF01804@PFAM/39-154
A0A1S3JL67	PF00211@PFAM/409-603,PF07701@PFAM/179-410,PF07700@PFAM/1-166	PF00211@PFAM/412-593,PF07700@PFAM/2-164,PF07701@PFAM/202-403	PF00211@PFAM/413-593,PF07700@PFAM/2-164,PF07701@PFAM/202-402
A0A7V8LH60	PF13673@PFAM/7-143	PF00583@PFAM/37-124	PF00583@PFAM/36-124
A0A0F5AUJ1	PF00294@PFAM/42-346	PF00294@PFAM/88-293	PF00294@PFAM/134-293
A0A2K6TVW2	PF01433@PFAM/257-479,PF09127@PFAM/491-610,PF17900@PFAM/34-233	PF01433@PFAM/362-451,PF01433@PFAM/263-376,PF09127@PFAM/496-607,PF17900@PFAM/130-230	PF01433@PFAM/263-363,PF01433@PFAM/365-436,PF09127@PFAM/492-606,PF17900@PFAM/158-230
A0A673K891	PF00178@PFAM/195-285	PF00178@PFAM/199-280	PF00178@PFAM/199-280
A0A5C6DT40	PF00205@PFAM/230-368,PF02776@PFAM/31-209,PF02775@PFAM/420-587	PF00205@PFAM/234-368,PF02775@PFAM/424-584,PF02776@PFAM/37-200	PF00205@PFAM/234-368,PF02775@PFAM/423-584,PF02776@PFAM/38-199
A0A767SDI1	PF01063@PFAM/35-147	PF01063@PFAM/44-147	PF01063@PFAM/36-134
A0A7C6ZF78	PF01668@PFAM/5-160	PF01668@PFAM/15-157	PF01668@PFAM/15-158
A0A8C6VY44	PF00069@PFAM/163-410,PF00017@PFAM/48-126	PF00017@PFAM/50-124,PF07714@PFAM/163-408	PF00017@PFAM/50-124,PF07714@PFAM/163-408
A0A6I5N563	PF01118@PFAM/5-124,PF02774@PFAM/136-322	PF01118@PFAM/6-119,PF02774@PFAM/139-319	PF01118@PFAM/6-118,PF02774@PFAM/139-319
A0A4R1MUL0	PF07690@PFAM/16-432,PF07690@PFAM/443-489	PF07690@PFAM/17-412	PF07690@PFAM/17-412
A0A7K0UAG0	PF00587@PFAM/56-372	PF03129@PFAM/327-409,PF13393@PFAM/8-307	PF03129@PFAM/327-408,PF13393@PFAM/8-307
A0A0V8JG04	PF13459@PFAM/4-76	PF13370@PFAM/7-69	PF13370@PFAM/7-69
A0A352GGV6	PF04321@PFAM/3-302	PF01370@PFAM/7-218,PF13460@PFAM/10-166	PF13460@PFAM/10-154
A0A3M4L312	PF00126@PFAM/9-71,PF03466@PFAM/91-302	PF00126@PFAM/10-69,PF03466@PFAM/96-299	PF00126@PFAM/10-69,PF03466@PFAM/96-298
A0A1E7YSE8	PF13501@PFAM/46-162	PF13501@PFAM/57-163	PF13501@PFAM/53-162
A0A363N5Q3	PF04397@PFAM/131-229,PF00072@PFAM/2-113	PF00072@PFAM/6-110,PF04397@PFAM/137-225	PF00072@PFAM/7-110,PF04397@PFAM/137-226
A0A3Q9ULK5	PF00149@PFAM/56-312	PF00149@PFAM/115-308	PF00149@PFAM/135-308
A0A7W2SB23	PF00771@PFAM/21-696	PF00771@PFAM/30-690	PF00771@PFAM/31-690
A0A376TVP2			PF13980@PFAM/1-26
A0A494T2H1	PF02401@PFAM/1-278	PF02401@PFAM/3-274	PF02401@PFAM/3-274
A0A1A8IDK2	PF00025@PFAM/1-180	PF00071@PFAM/13-173	PF00071@PFAM/13-173
A0A7X6AN03	PF18319@PFAM/84-111,PF18074@PFAM/269-371,PF00271@PFAM/100-231	PF00271@PFAM/143-228,PF18074@PFAM/269-369,PF18319@PFAM/85-111	PF00271@PFAM/136-228,PF18074@PFAM/272-369,PF18319@PFAM/85-109
A0A8D0ER85	PF00287@PFAM/1-224	PF00287@PFAM/2-224	PF00287@PFAM/1-222
A0A6L5E294	PF02080@PFAM/210-376,PF06826@PFAM/12-197,PF06826@PFAM/378-559	PF02080@PFAM/305-371,PF02080@PFAM/227-282,PF06826@PFAM/385-554,PF06826@PFAM/17-181	PF02080@PFAM/229-282,PF02080@PFAM/305-371,PF06826@PFAM/17-182,PF06826@PFAM/385-554
A0A1G5ID41	PF03733@PFAM/4-56,PF03733@PFAM/60-121	PF03733@PFAM/67-116,PF03733@PFAM/4-54	PF03733@PFAM/4-54,PF03733@PFAM/66-115
A0A8T5M2P3		PF07927@PFAM/1-46	PF07927@PFAM/1-47
A0A524JEQ0	PF00069@PFAM/10-318	PF00069@PFAM/48-278	PF00069@PFAM/25-281
A0A354DA26	PF19443@PFAM/70-109,PF00512@PFAM/349-417,PF02518@PFAM/459-578	PF00512@PFAM/350-412,PF02518@PFAM/462-574	PF00512@PFAM/350-413,PF02518@PFAM/462-574
A0A7K3F1L4	PF08281@PFAM/257-309,PF13560@PFAM/10-77,PF04542@PFAM/178-243	PF01381@PFAM/16-62,PF13560@PFAM/16-63	PF01381@PFAM/16-62
A0A8C4ATY7	PF02893@PFAM/97-214,PF16016@PFAM/376-536	PF02893@PFAM/100-207,PF16016@PFAM/385-531	PF02893@PFAM/100-207,PF16016@PFAM/385-531
A0A1H3FLW7	PF16137@PFAM/28-119	PF16137@PFAM/33-117	PF16137@PFAM/33-117
A0A662IY54	PF18195@PFAM/14-81,PF17763@PFAM/305-429,PF00710@PFAM/50-301	PF00710@PFAM/96-286,PF17763@PFAM/311-423,PF18195@PFAM/19-72	PF00710@PFAM/96-290,PF17763@PFAM/310-423,PF18195@PFAM/21-73
A0A845AUZ7	PF07027@PFAM/23-120	PF07027@PFAM/28-119	PF07027@PFAM/28-116
A0A3A1NAB3	PF04536@PFAM/30-162	PF04536@PFAM/34-157	PF04536@PFAM/34-157
E8V2W1	PF00255@PFAM/4-135,PF00578@PFAM/141-166	PF00255@PFAM/10-116	PF00255@PFAM/11-116
A0A3N2CZB9	PF01734@PFAM/5-212	PF01734@PFAM/6-209	PF01734@PFAM/6-208
A0A069PBZ3	PF02585@PFAM/43-227,PF13517@PFAM/464-695,PF00652@PFAM/300-383	PF02585@PFAM/47-223,PF13517@PFAM/512-579	PF13517@PFAM/512-579
A0A5M8GU55	PF12697@PFAM/7-287	PF00561@PFAM/37-266	PF00561@PFAM/45-265
R7JP21	PF03144@PFAM/830-901,PF04760@PFAM/330-387,PF00009@PFAM/408-579,PF11987@PFAM/674-802,PF04760@PFAM/6-55	PF00009@PFAM/413-569,PF04760@PFAM/333-384,PF11987@PFAM/686-799	PF00009@PFAM/414-569,PF04760@PFAM/333-384,PF11987@PFAM/688-799
A0A127BAN1	PF04472@PFAM/52-128	PF04472@PFAM/55-130	PF04472@PFAM/55-130
A0A3S4WTU0	PF07690@PFAM/22-436	PF07690@PFAM/66-389	PF07690@PFAM/65-386
A0A0R3X488	PF14555@PFAM/5-59,PF03556@PFAM/121-272	PF03556@PFAM/140-251,PF14555@PFAM/13-51	PF03556@PFAM/140-251,PF14555@PFAM/14-51
A0A0M2RS92	PF04956@PFAM/6-122	PF04956@PFAM/31-117	PF04956@PFAM/32-117
A0A093SXG5	PF03351@PFAM/24-162	PF03351@PFAM/38-152	PF03351@PFAM/38-152
B5X7A3	PF00076@PFAM/15-85,PF16367@PFAM/101-192	PF00076@PFAM/15-81,PF00076@PFAM/106-167	PF00076@PFAM/15-77,PF00076@PFAM/106-166
A0A8H5YJL7	PF14388@PFAM/42-393	PF14388@PFAM/54-390	PF14388@PFAM/61-369
A0A7H1VB24	PF00069@PFAM/265-544,PF13672@PFAM/4-259	PF00069@PFAM/277-521,PF13672@PFAM/17-209	PF00069@PFAM/281-521,PF13672@PFAM/18-205
A0A0R2A8T9	PF06458@PFAM/89-218	PF06458@PFAM/162-220,PF06458@PFAM/92-152	PF06458@PFAM/92-137,PF06458@PFAM/172-221
A0A7Y1B8G2	PF02518@PFAM/350-464,PF00512@PFAM/211-316,PF00072@PFAM/10-154	PF00512@PFAM/211-312,PF02518@PFAM/357-461	PF00512@PFAM/211-312,PF02518@PFAM/358-461
A0A2K6NJY9	PF07699@PFAM/269-318,PF01404@PFAM/20-211,PF07647@PFAM/915-985,PF00041@PFAM/336-434,PF00069@PFAM/629-888,PF00041@PFAM/447-532,PF14575@PFAM/553-628	PF00041@PFAM/336-430,PF00041@PFAM/450-531,PF00536@PFAM/921-985,PF01404@PFAM/35-208,PF07699@PFAM/276-313,PF07714@PFAM/629-888,PF14575@PFAM/557-626	PF00041@PFAM/337-428,PF00041@PFAM/452-531,PF00536@PFAM/920-983,PF01404@PFAM/37-208,PF07699@PFAM/277-312,PF07714@PFAM/630-888,PF14575@PFAM/556-626
A0A5E4VQC9	PF02609@PFAM/21-74	PF02609@PFAM/22-72	PF02609@PFAM/22-72
A0A4U7D845	PF00682@PFAM/6-276,PF08502@PFAM/361-520	PF00682@PFAM/12-266,PF08502@PFAM/361-515,PF08502@PFAM/399-517	PF00682@PFAM/12-263,PF08502@PFAM/362-432,PF08502@PFAM/459-517
A0A8E0N9G5	PF13560@PFAM/15-86	PF13560@PFAM/18-75	PF13560@PFAM/18-75
A0A520KGS0	PF01750@PFAM/18-162	PF01750@PFAM/42-152	PF01750@PFAM/39-154
A0A1H8I3J6	PF03419@PFAM/1-303	PF03419@PFAM/1-301	PF03419@PFAM/2-297
A0A366JMJ3	PF13342@PFAM/601-620,PF01131@PFAM/125-603,PF13342@PFAM/631-720,PF01751@PFAM/1-144	PF01131@PFAM/159-587,PF01751@PFAM/3-138,PF13342@PFAM/656-717	PF01131@PFAM/157-587,PF01751@PFAM/2-138,PF13342@PFAM/656-717
A0A1H6MPI0	PF13417@PFAM/8-96,PF00043@PFAM/80-208	PF00043@PFAM/126-204,PF02798@PFAM/9-81	PF00043@PFAM/130-204,PF02798@PFAM/8-81
A0A425HWP1	PF05011@PFAM/238-454,PF00149@PFAM/1-233	PF00149@PFAM/1-229,PF05011@PFAM/243-340	PF00149@PFAM/1-229,PF05011@PFAM/243-332
A0A2T7EAT1	PF08271@PFAM/4-52,PF00382@PFAM/99-308	PF00382@PFAM/109-185,PF00382@PFAM/217-301,PF08271@PFAM/7-49	PF00382@PFAM/109-185,PF00382@PFAM/217-301,PF08271@PFAM/8-49
A0A4V3HHW4	PF07238@PFAM/7-116	PF07238@PFAM/6-112	PF07238@PFAM/6-113
A0A8H9GEA9	PF00275@PFAM/3-465	PF00275@PFAM/48-458	PF00275@PFAM/41-458
A0A0K0MCH6	PF00115@PFAM/1-190	PF00115@PFAM/2-186	PF00115@PFAM/1-186
A0A7C1KJ21	PF00155@PFAM/24-367	PF00155@PFAM/31-359	PF00155@PFAM/31-356
A0A3G8GBN4	PF05919@PFAM/149-582	PF05919@PFAM/170-486	PF05919@PFAM/172-482
A0A0H3N3R1	PF02585@PFAM/43-181	PF02585@PFAM/48-171	PF02585@PFAM/49-176
A0A5B8UIZ1	PF13676@PFAM/321-469,PF13289@PFAM/93-309	PF13289@PFAM/129-262,PF13676@PFAM/326-439	PF13289@PFAM/175-292,PF13676@PFAM/328-449
A0A0G1U3G3	PF13641@PFAM/1-232	PF00535@PFAM/4-170	PF00535@PFAM/4-132
A0A640XQS8	PF05593@PFAM/12-39,PF05593@PFAM/57-91	PF05593@PFAM/67-98	PF05593@PFAM/66-92
Q8JT80	PF00601@PFAM/32-120	PF00601@PFAM/28-121	PF00601@PFAM/28-121
A0A6P2JIA3	PF00005@PFAM/30-179	PF00005@PFAM/30-178	PF00005@PFAM/30-178
A0A2D6B9W6	PF01312@PFAM/2-359	PF01312@PFAM/9-354	PF01312@PFAM/10-354
A0A3B5AG61	PF15360@PFAM/26-75	PF15360@PFAM/23-77	PF15360@PFAM/23-77
A0A2N5CFU6	PF00333@PFAM/14-83,PF03719@PFAM/90-166	PF00333@PFAM/17-80,PF03719@PFAM/93-163	PF00333@PFAM/17-80,PF03719@PFAM/93-163
A0A085V8T7	PF02321@PFAM/66-264,PF02321@PFAM/277-472	PF02321@PFAM/70-260,PF02321@PFAM/286-469	PF02321@PFAM/70-260,PF02321@PFAM/287-469
A0A091SZF3	PF00208@PFAM/106-356,PF02812@PFAM/1-100	PF00208@PFAM/115-304,PF02812@PFAM/1-93	PF00208@PFAM/115-304,PF02812@PFAM/1-93
A0A534UDP2	PF00202@PFAM/24-425	PF00202@PFAM/36-393	PF00202@PFAM/37-382
A0A414CPP2	PF06144@PFAM/8-192	PF06144@PFAM/10-178	PF06144@PFAM/10-178
A0A520V6B0	PF08502@PFAM/360-503,PF00682@PFAM/1-276	PF00682@PFAM/5-273,PF08502@PFAM/369-498	PF00682@PFAM/5-273,PF08502@PFAM/370-498
A0A640VQU9	PF04248@PFAM/9-108	PF04248@PFAM/16-105	PF04248@PFAM/15-105
A0A7Y8K361	PF06977@PFAM/46-308	PF06977@PFAM/60-305	PF06977@PFAM/60-305
A0A142K1B2	PF00430@PFAM/20-167	PF00430@PFAM/26-156	PF00430@PFAM/26-156
A0A7C7R4R8	PF02662@PFAM/157-177,PF14697@PFAM/7-61	PF12837@PFAM/6-29	PF12837@PFAM/6-29
A0A1I9YHD6	PF01614@PFAM/129-261,PF09339@PFAM/14-75	PF01614@PFAM/135-257,PF09339@PFAM/19-69	PF01614@PFAM/136-256,PF09339@PFAM/19-69
A0A7C3JCR4	PF02036@PFAM/6-126	PF02036@PFAM/13-117	PF02036@PFAM/13-117
A0A6J5V2E8		PF00171@PFAM/13-77	PF01434@PFAM/25-62
A0A2G2R0Y7	PF14450@PFAM/19-393	PF02491@PFAM/97-172,PF14450@PFAM/218-386,PF14450@PFAM/21-198	PF02491@PFAM/98-173,PF14450@PFAM/22-203,PF14450@PFAM/219-386
A0A356QBR8	PF00117@PFAM/1-171	PF00117@PFAM/20-158	PF00117@PFAM/41-160
A0A2H1I4P6	PF02527@PFAM/38-224	PF02527@PFAM/43-209	PF02527@PFAM/43-203
A0A0D5AI52	PF07729@PFAM/94-224,PF00392@PFAM/16-85	PF00392@PFAM/20-82,PF07729@PFAM/100-220	PF00392@PFAM/20-82,PF07729@PFAM/100-220
K0INI8	PF02747@PFAM/103-249,PF00705@PFAM/1-144	PF00705@PFAM/8-105,PF02747@PFAM/125-246	PF00705@PFAM/13-97,PF02747@PFAM/126-246
A0A515Y1C5	PF08028@PFAM/250-333,PF02771@PFAM/3-111	PF02771@PFAM/10-111	PF02771@PFAM/10-111
A0A1A9V7B1			PF04563@PFAM/26-69,PF11315@PFAM/74-134
A0A074VYZ9	PF00860@PFAM/33-498	PF00860@PFAM/86-476	PF00860@PFAM/84-476
S4UB70	PF16639@PFAM/27-210,PF01333@PFAM/191-320	PF01333@PFAM/202-320,PF16639@PFAM/35-189	PF01333@PFAM/201-320,PF16639@PFAM/35-189
A0A1N6XR47	PF01966@PFAM/145-283,PF00072@PFAM/11-123	PF00072@PFAM/12-122,PF01966@PFAM/159-279,PF13487@PFAM/207-270	PF00072@PFAM/12-122,PF01966@PFAM/159-279
A0A5E7UJ05	PF01863@PFAM/1-157	PF01863@PFAM/93-154	PF01863@PFAM/93-154
M5EM50	PF01156@PFAM/5-310	PF01156@PFAM/7-304	PF01156@PFAM/7-303
P01055	PF00228@PFAM/46-95	PF00228@PFAM/74-98,PF00228@PFAM/47-70	PF00228@PFAM/47-70,PF00228@PFAM/74-97
A0A2T4WSG6	PF00474@PFAM/29-448	PF00474@PFAM/33-440	PF00474@PFAM/33-441
A0A644S9M9	PF10109@PFAM/17-38	PF10109@PFAM/10-72	PF10109@PFAM/12-72
A0A5C7M8U7	PF04224@PFAM/1-167	PF04224@PFAM/20-157	PF04224@PFAM/21-157
A0A2J4RGS9	PF01568@PFAM/43-162	PF01568@PFAM/44-159	PF01568@PFAM/43-158
A0A6A6ZZX2	PF14475@PFAM/13-61	PF14475@PFAM/18-57	PF14475@PFAM/19-57
G8TUB6	PF00146@PFAM/1-312	PF00146@PFAM/10-305	PF00146@PFAM/10-295
A0A3G8W8L5	PF00749@PFAM/12-345,PF19269@PFAM/329-506	PF00749@PFAM/15-331,PF19269@PFAM/354-501	PF00749@PFAM/14-331,PF19269@PFAM/371-500
A0A4Y2DCN8	PF00075@PFAM/102-251	PF00075@PFAM/119-241	PF00075@PFAM/120-240
A0A3N0YNI2	PF04280@PFAM/113-274	PF04280@PFAM/122-268	PF04280@PFAM/122-267
A0A068YUR0	PF00753@PFAM/11-234	PF00753@PFAM/18-205	PF00753@PFAM/16-205
A0A4P6WSE8	PF03928@PFAM/198-331,PF01923@PFAM/2-170	PF01923@PFAM/3-167,PF03928@PFAM/201-326	PF01923@PFAM/3-166,PF03928@PFAM/202-326
F7JLU3	PF00344@PFAM/66-433	PF00344@PFAM/71-420	PF00344@PFAM/71-420
A0A553PL55	PF16077@PFAM/108-219	PF16077@PFAM/120-215	PF16077@PFAM/118-215
A0A6A4LLD1	PF06414@PFAM/1-140	PF06414@PFAM/1-105	PF06414@PFAM/1-104
A0A6I2XCK1	PF01227@PFAM/7-190	PF01227@PFAM/10-188	PF01227@PFAM/9-187
A0A2M9WMX1	PF13349@PFAM/17-248	PF13349@PFAM/24-247	PF13349@PFAM/24-247
A0A2T5LW49	PF04757@PFAM/77-297	PF04757@PFAM/83-286	PF04757@PFAM/84-284
A0A4V3RDG0	PF01592@PFAM/1-154,PF01106@PFAM/235-308,PF04324@PFAM/133-187	PF01106@PFAM/239-303,PF01592@PFAM/4-125,PF04324@PFAM/135-185	PF01106@PFAM/239-303,PF01592@PFAM/4-125,PF04324@PFAM/135-183
A0A353N2B6	PF01863@PFAM/5-212	PF01863@PFAM/31-91,PF01863@PFAM/110-207	PF01863@PFAM/31-101,PF01863@PFAM/108-207
A0A3D3EJN1	PF00185@PFAM/144-319,PF02729@PFAM/1-166	PF00185@PFAM/182-313,PF02729@PFAM/3-160	PF00185@PFAM/182-309,PF02729@PFAM/11-160
A0A803JG62	PF13853@PFAM/30-313	PF13853@PFAM/31-305	PF13853@PFAM/31-302
A0A531MNH6	PF07559@PFAM/1-71,PF06429@PFAM/103-185	PF06429@PFAM/105-183	PF06429@PFAM/106-183
A0A1Q9Y1R8	PF13723@PFAM/10-237	PF13723@PFAM/21-235	PF13723@PFAM/21-233
A0A6A0GYN7	PF00112@PFAM/36-279	PF00112@PFAM/39-278,PF00112@PFAM/203-277	PF00112@PFAM/39-277
A0A673YY76	PF13765@PFAM/303-346,PF00041@PFAM/196-292,PF18568@PFAM/136-193,PF00622@PFAM/350-475	PF00041@PFAM/212-289,PF00622@PFAM/355-470,PF18568@PFAM/141-191	PF00041@PFAM/212-288,PF00622@PFAM/357-470,PF18568@PFAM/140-191
A0A158JUN1	PF19112@PFAM/160-375,PF13806@PFAM/34-145	PF00355@PFAM/35-115,PF19112@PFAM/169-343	PF00355@PFAM/34-114,PF19112@PFAM/170-339
A0A1G0DUQ5	PF01527@PFAM/1-90	PF01527@PFAM/6-80	PF01527@PFAM/6-75
A0A484E1Y1	PF01368@PFAM/1-118,PF02833@PFAM/159-317		PF02833@PFAM/172-314
A0A197EZV8	PF03070@PFAM/6-239	PF03070@PFAM/22-224	PF03070@PFAM/20-224
A0A3A5URP3	PF10509@PFAM/1-34,PF08544@PFAM/173-269,PF00288@PFAM/61-136	PF00288@PFAM/65-127,PF08544@PFAM/191-253,PF10509@PFAM/5-37	PF00288@PFAM/65-126,PF08544@PFAM/196-253,PF10509@PFAM/7-32
A0A2N5ZDW9	PF00468@PFAM/1-44	PF00468@PFAM/1-44	PF00468@PFAM/1-44
R7CHA9	PF01455@PFAM/1-67	PF01455@PFAM/1-66	PF01455@PFAM/1-65
A0A5X3NYZ6	PF07238@PFAM/684-817,PF13632@PFAM/352-690	PF00535@PFAM/276-447,PF03552@PFAM/451-664,PF07238@PFAM/694-790	PF00535@PFAM/276-447,PF07238@PFAM/694-790
A0A3C1J6I4	PF00392@PFAM/3-68,PF00532@PFAM/77-357	PF00392@PFAM/5-67,PF13377@PFAM/193-353	PF00392@PFAM/5-67,PF13377@PFAM/193-353
A0A2E7M5D7	PF01019@PFAM/107-626	PF01019@PFAM/110-622	PF01019@PFAM/109-622
A0A395JKX7	PF13241@PFAM/3-128,PF14824@PFAM/115-148,PF00590@PFAM/215-438,PF10414@PFAM/145-212	PF00590@PFAM/220-430,PF10414@PFAM/149-208,PF13241@PFAM/6-114,PF14824@PFAM/119-144	PF00590@PFAM/220-429,PF10414@PFAM/149-205,PF13241@PFAM/6-114,PF14824@PFAM/119-143
A0A8T4B4P1	PF13387@PFAM/75-231	PF13387@PFAM/80-225	PF13387@PFAM/101-224
A0A8I0V9K9	PF12680@PFAM/7-115	PF12680@PFAM/11-107	PF12680@PFAM/11-106
A0A1H0SXQ1	PF00293@PFAM/14-150	PF00293@PFAM/20-133	PF00293@PFAM/20-130
A0A1B1JXA0	PF00528@PFAM/116-330,PF12911@PFAM/40-97	PF00528@PFAM/138-312,PF12911@PFAM/45-92	PF00528@PFAM/138-310,PF12911@PFAM/46-92
A0A3P6BQP9	PF08268@PFAM/130-334	PF08268@PFAM/192-301	PF08268@PFAM/193-295
A0A8T3E197	PF02191@PFAM/391-658	PF02191@PFAM/406-656	PF02191@PFAM/407-656
A0A2U8GA84	PF00092@PFAM/245-297,PF13519@PFAM/212-258,PF13400@PFAM/18-89	PF13400@PFAM/25-70	PF13400@PFAM/25-69
A0A3D3DGR4	PF13482@PFAM/46-230	PF13482@PFAM/49-227	PF13482@PFAM/49-225
A0A1J5P8P4	PF13276@PFAM/30-95,PF00665@PFAM/103-215,PF13683@PFAM/191-266	PF00665@PFAM/111-202,PF13276@PFAM/35-88	PF00665@PFAM/111-202
Q9Q7V4		PF00516@PFAM/1-120	PF00516@PFAM/1-120
A0A8B4FUA5	PF01613@PFAM/11-186	PF01613@PFAM/20-154	PF01613@PFAM/20-154
A0A522QX03	PF10006@PFAM/20-94	PF10006@PFAM/24-93	PF10006@PFAM/24-93
E7GB36	PF07287@PFAM/3-377	PF07287@PFAM/6-361	PF07287@PFAM/6-361
C1LPX1	PF01592@PFAM/15-146	PF01592@PFAM/23-145	PF01592@PFAM/22-145
A0A1I2BQG5	PF08922@PFAM/4-96,PF13376@PFAM/93-161	PF08922@PFAM/5-89,PF13376@PFAM/98-155	PF08922@PFAM/4-89,PF13376@PFAM/99-153
A0A7S7ZD08	PF13406@PFAM/33-244	PF13406@PFAM/37-231	PF13406@PFAM/37-231
A0A660YW96	PF01784@PFAM/9-277	PF01784@PFAM/24-278	PF01784@PFAM/17-280
A0A7D8YHS2	PF11913@PFAM/42-281	PF11913@PFAM/51-275	PF11913@PFAM/51-271
A0A0G0N103	PF00166@PFAM/1-96	PF00166@PFAM/3-95	PF00166@PFAM/3-95
A0A8T2D9S4	PF00254@PFAM/46-141	PF00254@PFAM/51-140	PF00254@PFAM/51-140
J2WSJ1	PF00149@PFAM/105-340	PF00149@PFAM/151-333	PF00149@PFAM/152-333
A0A3A9BZB9	PF12679@PFAM/1-252	PF12679@PFAM/7-206	PF12679@PFAM/6-197
A0A1R3FJ69	PF00486@PFAM/25-113	PF00486@PFAM/32-107	PF00486@PFAM/30-107
A0A536M1Z4	PF13336@PFAM/279-485,PF02550@PFAM/3-201	PF02550@PFAM/6-183,PF13336@PFAM/331-480	PF02550@PFAM/4-180,PF13336@PFAM/337-484
A0A061NY20	PF02028@PFAM/2-502	PF02028@PFAM/7-494	PF02028@PFAM/7-493
A0A8F6AQZ1	PF07969@PFAM/63-540	PF07969@PFAM/70-539	PF07969@PFAM/70-537
A0A2I8NYT7	PF01957@PFAM/54-152	PF01957@PFAM/59-148	PF01957@PFAM/59-148
A0A1F6KKY7	PF09586@PFAM/92-526,PF09586@PFAM/623-763,PF09913@PFAM/21-53	PF09586@PFAM/107-660,PF09586@PFAM/692-760	PF09586@PFAM/109-673
A0A538BEB8	PF09413@PFAM/1-70	PF09413@PFAM/4-64	PF09413@PFAM/5-65
A0A2A2KGG2	PF01769@PFAM/319-507,PF01769@PFAM/131-290	PF01769@PFAM/140-273,PF01769@PFAM/352-500	PF01769@PFAM/140-273,PF01769@PFAM/352-501
A0A7J6I681	PF00872@PFAM/1-137	PF10551@PFAM/36-112	PF10551@PFAM/28-113
R7DFM2	PF02661@PFAM/85-206	PF02661@PFAM/92-203	PF02661@PFAM/92-203
X5RTK6	PF16901@PFAM/380-505,PF01266@PFAM/8-392	PF01266@PFAM/9-332,PF16901@PFAM/388-490	PF01266@PFAM/9-330,PF16901@PFAM/388-488
A0A7S6PV78	PF00673@PFAM/79-178,PF00281@PFAM/20-82	PF00281@PFAM/24-80,PF00673@PFAM/84-177	PF00281@PFAM/24-80,PF00673@PFAM/84-177
A0A5D0V400	PF13302@PFAM/2-174	PF13302@PFAM/9-158	PF13302@PFAM/8-158
A0A3N5NUM9	PF08240@PFAM/47-138	PF08240@PFAM/48-135	PF08240@PFAM/47-137
A0A354X5R8	PF16271@PFAM/1-178	PF16271@PFAM/1-174	PF16271@PFAM/1-173
P0AFS7	PF01594@PFAM/8-349	PF01594@PFAM/15-344	PF01594@PFAM/15-344
A0A5K3FC78	PF01423@PFAM/1-81	PF01423@PFAM/5-70	PF01423@PFAM/5-69
A0A0K1L425		PF00022@PFAM/1-27	PF00022@PFAM/1-27
L0PBK0	PF01194@PFAM/1-62	PF01194@PFAM/2-59	PF01194@PFAM/2-59
A0A3B8HYJ0	PF04239@PFAM/79-227	PF04239@PFAM/86-192	PF04239@PFAM/86-186
A0A520WXM4	PF07690@PFAM/1-365	PF07690@PFAM/3-302	PF07690@PFAM/11-324
A0A2G9WQF9	PF07690@PFAM/8-395	PF07690@PFAM/217-382,PF07690@PFAM/14-323	PF07690@PFAM/15-327
A0A7G3G744	PF12804@PFAM/6-182	PF12804@PFAM/8-163	PF12804@PFAM/8-160
A0A562C712	PF00205@PFAM/186-328,PF02775@PFAM/380-531,PF02776@PFAM/1-173	PF00205@PFAM/187-324,PF02775@PFAM/383-529,PF02776@PFAM/3-169	PF00205@PFAM/188-323,PF02775@PFAM/383-529,PF02776@PFAM/3-170
A0A1F9E426	PF16916@PFAM/208-289,PF01545@PFAM/9-205	PF01545@PFAM/14-203,PF16916@PFAM/211-286	PF01545@PFAM/12-203,PF16916@PFAM/211-285
A0A2W7NVC9	PF12840@PFAM/5-71	PF12840@PFAM/9-69	PF12840@PFAM/9-69
A0A7W8M4U9	PF13673@PFAM/8-148	PF00583@PFAM/33-125,PF13673@PFAM/36-133	PF13673@PFAM/41-128
A0A1U9ZSB5	PF03713@PFAM/53-224	PF03713@PFAM/72-221	PF03713@PFAM/72-221
A0A8E4PCC4	PF04248@PFAM/28-263	PF04248@PFAM/162-251,PF04248@PFAM/39-127	PF04248@PFAM/38-128,PF04248@PFAM/167-249
A0A1H8LAX5	PF16576@PFAM/53-283	PF16576@PFAM/60-273	PF16576@PFAM/60-274
A0A4S8SXC8	PF12632@PFAM/127-438	PF12632@PFAM/144-426	PF12632@PFAM/146-422
A0A0H5RUW5	PF01475@PFAM/1-123	PF01475@PFAM/5-119	PF01475@PFAM/5-119
A0A1Z1FBF5	PF12276@PFAM/50-180	PF12276@PFAM/54-180	PF12276@PFAM/50-180
A0A484PJL9	PF16363@PFAM/8-327	PF02719@PFAM/9-283,PF08485@PFAM/286-332	PF02719@PFAM/8-283,PF08485@PFAM/286-333
I8APY3	PF00501@PFAM/20-476	PF00501@PFAM/24-474	PF00501@PFAM/24-474
A0A3S3QTD6	PF04161@PFAM/1-188	PF04161@PFAM/4-147,PF04161@PFAM/91-184,PF04161@PFAM/5-77	PF04161@PFAM/4-72,PF04161@PFAM/76-153
A0A7D5ZID8	PF01791@PFAM/46-303	PF01791@PFAM/60-298	PF01791@PFAM/60-298
D9XJU1	PF12802@PFAM/2-69	PF12802@PFAM/4-63	PF12802@PFAM/4-64
A0A0F3MQM4	PF00083@PFAM/4-418	PF00083@PFAM/12-211,PF07690@PFAM/247-411	PF00083@PFAM/13-211,PF07690@PFAM/249-412
A0A816HQG6	PF19088@PFAM/47-159	PF01909@PFAM/84-140	PF01909@PFAM/83-125
A0A2R8CQ27	PF00356@PFAM/25-74,PF00532@PFAM/76-363	PF00356@PFAM/28-72,PF13377@PFAM/193-359	PF00356@PFAM/28-72,PF13377@PFAM/194-359
A0A7M1KFR0	PF00717@PFAM/88-227,PF07022@PFAM/6-69	PF00717@PFAM/121-225	PF00717@PFAM/120-225
A0A0B3AK08		PF05529@PFAM/7-146	PF18504@PFAM/46-84
A0A4Q7NVA0	PF00528@PFAM/36-325	PF00528@PFAM/120-315	PF00528@PFAM/120-318
A0A240AIX2	PF04199@PFAM/1-168	PF04199@PFAM/4-153	PF04199@PFAM/4-152
A6N9J6	PF00144@PFAM/25-337	PF00144@PFAM/31-330	PF00144@PFAM/31-335
A0A4R9S8W2	PF13589@PFAM/27-195,PF00183@PFAM/192-630	PF00183@PFAM/221-625,PF13589@PFAM/34-160	PF00183@PFAM/222-627,PF13589@PFAM/36-160
A0A8F8ST66	PF01737@PFAM/6-59	PF01737@PFAM/5-61	PF01737@PFAM/5-61
A0A7J9BGR7	PF00759@PFAM/23-137	PF00759@PFAM/26-134	PF00759@PFAM/26-135
A0A444SZU4	PF04597@PFAM/1-86	PF04597@PFAM/4-63	PF04597@PFAM/11-87
A0A3D5RQX4	PF13369@PFAM/33-215,PF13371@PFAM/207-293	PF13369@PFAM/57-211,PF13371@PFAM/217-283	PF13369@PFAM/56-212,PF13371@PFAM/216-282
A0A0C3Q0I0	PF00734@PFAM/36-65	PF00734@PFAM/37-64	PF00734@PFAM/37-64
A0A2I0MZ15	PF04963@PFAM/84-274,PF04552@PFAM/284-444,PF00309@PFAM/4-50	PF00309@PFAM/6-48,PF04552@PFAM/289-441,PF04963@PFAM/90-273	PF00309@PFAM/4-48,PF04552@PFAM/289-437,PF04963@PFAM/96-273
A0A841D259	PF10370@PFAM/1-62,PF01557@PFAM/44-258	PF01557@PFAM/59-255,PF10370@PFAM/1-54	PF01557@PFAM/59-255,PF10370@PFAM/1-54
A0A4V6H392	PF00004@PFAM/52-341,PF10431@PFAM/334-420	PF00004@PFAM/53-106,PF07724@PFAM/188-329,PF10431@PFAM/335-405	PF00004@PFAM/53-106,PF07724@PFAM/188-329,PF10431@PFAM/335-405
A0A5C3MT97	PF00481@PFAM/74-400	PF00481@PFAM/104-350	PF00481@PFAM/195-347
A0A2A8HYB4	PF04069@PFAM/3-271,PF00528@PFAM/290-479	PF00528@PFAM/304-469,PF04069@PFAM/16-265	PF00528@PFAM/304-461,PF04069@PFAM/16-264
A0A087TV63	PF13520@PFAM/27-161	PF13520@PFAM/31-152	PF13520@PFAM/31-158
A0A499JKG5	PF00115@PFAM/1-207	PF00115@PFAM/1-206	PF00115@PFAM/1-206
A0A1I5D2D4	PF00411@PFAM/22-134	PF00411@PFAM/24-133	PF00411@PFAM/24-133
A0A6A7K960	PF03030@PFAM/1-658	PF03030@PFAM/12-653	PF03030@PFAM/12-653
A0A660SBN0	PF01029@PFAM/2-133	PF01029@PFAM/6-129	PF01029@PFAM/5-130
L7RFD6	PF02788@PFAM/1-127,PF00016@PFAM/110-418	PF00016@PFAM/131-416,PF02788@PFAM/1-121	PF00016@PFAM/131-416,PF02788@PFAM/1-121
A0A1I0ZLA3	PF00266@PFAM/1-370	PF00266@PFAM/2-363	PF00266@PFAM/2-362
A0A2S9IPV6	PF16363@PFAM/3-329	PF01370@PFAM/3-232	PF01370@PFAM/3-233
A0A6S5K3Z7	PF00202@PFAM/41-452	PF00202@PFAM/74-448	PF00202@PFAM/74-449
A0A8J2M4U3	PF03801@PFAM/35-226	PF03801@PFAM/75-196	PF03801@PFAM/64-198
A0A1U7H8Z5	PF06739@PFAM/391-452,PF06739@PFAM/202-377,PF06739@PFAM/454-623	PF06739@PFAM/407-440,PF06739@PFAM/467-503,PF06739@PFAM/219-250,PF06739@PFAM/275-309	PF06739@PFAM/233-249,PF06739@PFAM/275-310,PF06739@PFAM/418-438,PF06739@PFAM/466-502
B7L9M7	PF00324@PFAM/9-438	PF13520@PFAM/10-408	PF13520@PFAM/10-409
A0A2T9Q8C7	PF04754@PFAM/1-222	PF04754@PFAM/7-208	PF04754@PFAM/7-208
A0A8G1GWH4	PF17209@PFAM/7-71	PF17209@PFAM/8-69	PF17209@PFAM/8-69
A0A2G2CEB2	PF13673@PFAM/17-152	PF00583@PFAM/23-130,PF13508@PFAM/52-133	PF00583@PFAM/29-131
A0A7I8NNC4	PF00389@PFAM/3-318	PF00389@PFAM/13-305,PF02826@PFAM/108-280	PF00389@PFAM/15-305,PF02826@PFAM/108-280
C3R9T7	PF00294@PFAM/5-318	PF00294@PFAM/49-310	PF00294@PFAM/46-312
A0A3B4V4Z4	PF01586@PFAM/8-96,PF00010@PFAM/91-148,PF12232@PFAM/148-229	PF00010@PFAM/94-145,PF01586@PFAM/34-93,PF12232@PFAM/153-224	PF00010@PFAM/94-145,PF01586@PFAM/49-93,PF12232@PFAM/153-224
A0A060SUK2	PF20149@PFAM/353-600	PF20149@PFAM/381-572	PF20149@PFAM/389-586
A0A329T5L6	PF00137@PFAM/21-83	PF00137@PFAM/25-82	PF00137@PFAM/25-82
A0A8G2TJF5	PF14397@PFAM/10-301	PF14397@PFAM/20-292	PF14397@PFAM/20-293
A0A1S3RWU3	PF12656@PFAM/17-77	PF01585@PFAM/27-69	PF01585@PFAM/27-69
A0A328KJ78	PF00156@PFAM/37-193	PF00156@PFAM/49-154	PF00156@PFAM/59-169
A0A8T6WUW2	PF00291@PFAM/27-372	PF00291@PFAM/51-353	PF00291@PFAM/49-353
Q5RKG1	PF15678@PFAM/16-466	PF15678@PFAM/36-432	PF15678@PFAM/35-434
A0A7V9NNS2	PF13525@PFAM/184-440	PF13525@PFAM/187-365	PF13525@PFAM/187-378
A0A1D3D3E4	PF01775@PFAM/3-140	PF01775@PFAM/11-133	PF01775@PFAM/11-133
A0A8H7E6M7	PF03850@PFAM/13-376	PF03850@PFAM/18-369	PF03850@PFAM/19-370
A0A6J3LQ93	PF18142@PFAM/8-131	PF18142@PFAM/16-119	PF18142@PFAM/12-128
A0A6P9APW6	PF18293@PFAM/138-262,PF12287@PFAM/594-968	PF12287@PFAM/627-971,PF18293@PFAM/143-258	PF12287@PFAM/631-947,PF18293@PFAM/144-259
A0A2V9F9W1	PF04337@PFAM/3-161	PF04337@PFAM/5-154	PF04337@PFAM/5-152
A0A097R2I3	PF06945@PFAM/8-60	PF06945@PFAM/12-57	PF06945@PFAM/12-57
R9MIQ5	PF02782@PFAM/256-457,PF00370@PFAM/3-257	PF00370@PFAM/4-248,PF02782@PFAM/264-450	PF00370@PFAM/4-248,PF02782@PFAM/286-451
A0A3G8FXE3	PF00361@PFAM/1-176	PF00361@PFAM/1-173	PF00361@PFAM/2-173
A0A537XS05	PF00275@PFAM/2-428	PF00275@PFAM/8-422	PF00275@PFAM/7-422
A0A550JKW5	PF01739@PFAM/79-283,PF03705@PFAM/11-73	PF01739@PFAM/81-272,PF03705@PFAM/13-64	PF01739@PFAM/81-272,PF03705@PFAM/13-64
A0A377FG12	PF00232@PFAM/1-106	PF00232@PFAM/2-104	PF00232@PFAM/2-104
A0A7K7ZF22	PF04628@PFAM/6-157	PF04628@PFAM/9-81,PF04628@PFAM/96-155	PF04628@PFAM/9-81,PF04628@PFAM/98-155
A0A1E5Q291	PF01590@PFAM/55-214	PF01590@PFAM/92-204	PF01590@PFAM/102-205
A0A8C7DJI6	PF03062@PFAM/7-402	PF03062@PFAM/65-342	PF03062@PFAM/69-336
A0A520I080	PF13640@PFAM/89-225	PF13640@PFAM/118-222	PF13640@PFAM/118-222
H1WGI1	PF03706@PFAM/1-299	PF03706@PFAM/10-285	PF03706@PFAM/3-282
A0A1U9RPA3	PF02604@PFAM/1-77	PF02604@PFAM/4-65	PF02604@PFAM/4-62
A0A4D6K8E7	PF00391@PFAM/360-435,PF01326@PFAM/2-331,PF02896@PFAM/444-754	PF00391@PFAM/363-434,PF01326@PFAM/15-316,PF02896@PFAM/460-749	PF00391@PFAM/363-434,PF01326@PFAM/15-311,PF02896@PFAM/460-749
A0A8E7N6Q4	PF13265@PFAM/24-338	PF13265@PFAM/47-308	PF13265@PFAM/48-309
A0A357FVY5	PF04321@PFAM/1-316	PF16363@PFAM/5-301	PF16363@PFAM/6-299
A0A1I5F062	PF14129@PFAM/19-128	PF14129@PFAM/24-110	PF14129@PFAM/23-114
A0A2U7MWJ7	PF00129@PFAM/1-180	PF00129@PFAM/1-178	PF00129@PFAM/1-178
A0A2B7GXW7	PF00662@PFAM/68-111,PF00361@PFAM/126-438	PF00361@PFAM/128-426	PF00361@PFAM/128-427
A0A1F4NTK1	PF00691@PFAM/105-210	PF00691@PFAM/110-205	PF00691@PFAM/110-205
A0A0N1NE08	PF12804@PFAM/16-234	PF12804@PFAM/18-171,PF20058@PFAM/212-294	PF12804@PFAM/18-170,PF20058@PFAM/213-294
A0A1L3ZTY0	PF08712@PFAM/4-99,PF01106@PFAM/122-192	PF01106@PFAM/125-191,PF08712@PFAM/6-91	PF01106@PFAM/125-190,PF08712@PFAM/6-93
A0A5N3VYA7	PF03189@PFAM/105-607	PF03189@PFAM/532-593,PF03189@PFAM/129-227,PF03189@PFAM/250-449	PF03189@PFAM/131-228,PF03189@PFAM/264-447,PF03189@PFAM/527-593
A0A6B9KS34	PF03723@PFAM/384-585,PF00372@PFAM/69-399	PF00372@PFAM/128-384,PF03722@PFAM/23-123,PF03723@PFAM/392-579	PF00372@PFAM/127-384,PF03722@PFAM/55-122,PF03723@PFAM/394-581
A0A3B4WZI2	PF00365@PFAM/400-697,PF00365@PFAM/17-329	PF00365@PFAM/404-688,PF00365@PFAM/20-325	PF00365@PFAM/20-325,PF00365@PFAM/404-687
A0A852CC16	PF01284@PFAM/5-299	PF01284@PFAM/15-142,PF01284@PFAM/154-290	PF01284@PFAM/16-142,PF01284@PFAM/154-290
A0A453J147	PF05340@PFAM/195-361	PF05340@PFAM/171-337,PF05340@PFAM/310-366,PF05340@PFAM/34-369	PF05340@PFAM/227-357
A0A6S7EU55	PF06226@PFAM/9-227	PF06226@PFAM/15-227	PF06226@PFAM/14-226
A0A5N6FKY5	PF01687@PFAM/10-186	PF01687@PFAM/21-176	PF01687@PFAM/20-175
A0A7X8UPY3	PF02397@PFAM/23-214	PF02397@PFAM/30-210	PF02397@PFAM/30-211
A0A8T1QTI5	PF07534@PFAM/233-400	PF07534@PFAM/244-381	PF07534@PFAM/244-381
A0A1B0ZFF9	PF06965@PFAM/19-416	PF06965@PFAM/26-412	PF06965@PFAM/26-412
A0A1Y1J8T6	PF00892@PFAM/1-272	PF00892@PFAM/138-266	PF00892@PFAM/138-267
A0A0B7KA19	PF16541@PFAM/35-177	PF16541@PFAM/51-171	PF16541@PFAM/42-171
A0A7J9ZDA8	PF00296@PFAM/1-278	PF00296@PFAM/18-236	PF00296@PFAM/17-232
A0A511BQU3	PF07690@PFAM/22-411	PF07690@PFAM/237-403,PF07690@PFAM/27-252	PF07690@PFAM/232-402
A0A349VT43	PF04079@PFAM/3-175	PF04079@PFAM/7-170	PF04079@PFAM/7-171
A0A2R9A9N5	PF00178@PFAM/77-163	PF00178@PFAM/79-160	PF00178@PFAM/79-160
A0A7Z1K3F9	PF13452@PFAM/7-144	PF01575@PFAM/13-119	PF01575@PFAM/13-119
A0A735NHQ2	PF02082@PFAM/2-136	PF02082@PFAM/3-130	PF02082@PFAM/3-130
A0A2G6WW82	PF00111@PFAM/3-115	PF00111@PFAM/5-61,PF01799@PFAM/72-149	PF00111@PFAM/5-58,PF01799@PFAM/72-149
A0A1W9Q4A1	PF02130@PFAM/4-147	PF02130@PFAM/15-142	PF02130@PFAM/17-142
A0A7L2Z8X1	PF09724@PFAM/10-384	PF09724@PFAM/38-354	PF09724@PFAM/41-354
A0A7S2GLL0	PF13489@PFAM/63-275	PF08241@PFAM/119-216	PF08241@PFAM/119-216
A0A1B6G629	PF13432@PFAM/44-136,PF13432@PFAM/11-39	PF07719@PFAM/44-73,PF13181@PFAM/44-73,PF14559@PFAM/74-123	PF07719@PFAM/44-73
A0A849E813	PF08240@PFAM/22-148,PF00107@PFAM/173-312,PF01262@PFAM/153-184	PF00107@PFAM/176-306,PF08240@PFAM/26-129	PF00107@PFAM/176-305,PF08240@PFAM/26-132
A0A8C4TNE2	PF13561@PFAM/11-242	PF13561@PFAM/14-241	PF13561@PFAM/14-241
A0A357GTA3	PF06071@PFAM/265-349,PF01926@PFAM/2-246	PF01926@PFAM/2-114,PF06071@PFAM/266-348	PF01926@PFAM/2-117,PF06071@PFAM/266-348
A0A6P8KBC0	PF00046@PFAM/268-326	PF00046@PFAM/270-326	PF00046@PFAM/270-326
A0A380ANZ3	PF03331@PFAM/1-281	PF03331@PFAM/4-276	PF03331@PFAM/4-276
A0A6S6VU43	PF00179@PFAM/21-171	PF00179@PFAM/33-166	PF00179@PFAM/35-166
A0A7K9WMR5	PF09011@PFAM/251-333	PF00505@PFAM/260-328	PF00505@PFAM/260-328
A0A6G2JUD0	PF02979@PFAM/16-205	PF02979@PFAM/21-202	PF02979@PFAM/21-202
A0A2J8US03	PF07562@PFAM/164-217,PF01094@PFAM/1-131	PF01094@PFAM/2-93,PF07562@PFAM/165-209	PF01094@PFAM/2-92,PF07562@PFAM/164-211
A0A0K8QW47	PF02219@PFAM/2-328	PF02219@PFAM/16-325	PF02219@PFAM/16-325
A0A4S8QPN6	PF01284@PFAM/1-146	PF01284@PFAM/7-135	PF01284@PFAM/9-136
A0A2E1E8P2	PF02401@PFAM/3-281	PF02401@PFAM/7-278	PF02401@PFAM/6-278
A0A6J8DDF8	PF00665@PFAM/24-130	PF00665@PFAM/37-126	PF00665@PFAM/35-126
A0A1I5BH34	PF00881@PFAM/9-170	PF00881@PFAM/23-67,PF00881@PFAM/84-165	PF00881@PFAM/24-165
A0A5J0FFE8	PF10145@PFAM/181-212,PF01464@PFAM/522-660	PF01464@PFAM/541-649	PF01464@PFAM/543-648
A0A7W2DN67	PF01039@PFAM/36-534	PF01039@PFAM/43-532	PF01039@PFAM/43-532
A0A3L8DZ67	PF10274@PFAM/53-250	PF10274@PFAM/63-247	PF10274@PFAM/57-247
D3K2X4	PF00348@PFAM/29-301	PF00348@PFAM/33-296	PF00348@PFAM/33-296
A0A1Q7DH17	PF01656@PFAM/4-207,PF07685@PFAM/244-457	PF01656@PFAM/5-191,PF07685@PFAM/254-446	PF01656@PFAM/5-191,PF07685@PFAM/254-445
A0A7W1C785	PF01380@PFAM/54-183,PF10432@PFAM/198-367	PF01380@PFAM/64-150,PF10432@PFAM/216-363	PF10432@PFAM/214-364
A0A3E0HBL2	PF14124@PFAM/2-183	PF14137@PFAM/12-156	PF14124@PFAM/4-181
A0A1W6LC71	PF02592@PFAM/25-170	PF02592@PFAM/53-164,PF02592@PFAM/36-79	PF02592@PFAM/35-76,PF02592@PFAM/79-163
A0A5J6IK71	PF03473@PFAM/39-168	PF03473@PFAM/58-165	PF03473@PFAM/57-166
A0A7K6X9L9	PF08613@PFAM/18-174	PF08613@PFAM/78-171	PF08613@PFAM/78-171
A0A1A8GVE0	PF00010@PFAM/92-151	PF00010@PFAM/96-146	PF00010@PFAM/95-147
A0A1Q1G4Q0	PF00078@PFAM/157-352,PF00077@PFAM/1-111	PF00077@PFAM/6-97,PF00078@PFAM/162-331,PF06817@PFAM/340-379	PF00077@PFAM/6-97,PF00078@PFAM/162-331,PF06817@PFAM/340-379
A0A7C2ICZ7	PF05138@PFAM/1-274	PF05138@PFAM/19-260	PF05138@PFAM/21-258
A0A8J5DFA2	PF00642@PFAM/1-24	PF00642@PFAM/2-23,PF18044@PFAM/3-23	PF00642@PFAM/2-22
C7Z7Z9	PF00238@PFAM/1-131	PF00238@PFAM/1-129	PF00238@PFAM/1-129
A0A2W1KGH6	PF13641@PFAM/4-214	PF00535@PFAM/11-132	PF00535@PFAM/11-135
A0A1W6CX01	PF01266@PFAM/40-395	PF01266@PFAM/43-389	PF01266@PFAM/43-389
A0A8D8J6K7	PF00069@PFAM/46-278	PF00069@PFAM/48-277	PF00069@PFAM/48-257
A0A7Y5B450	PF01934@PFAM/1-114	PF01934@PFAM/12-108	PF01934@PFAM/12-108
A0A7W2R112	PF07690@PFAM/15-447	PF07690@PFAM/24-295	PF07690@PFAM/24-299
A0A7K1RH90	PF13175@PFAM/1-322	PF13304@PFAM/32-321	PF13304@PFAM/32-321
A0A0J6KMJ0	PF04321@PFAM/1-307	PF04321@PFAM/7-298	PF04321@PFAM/7-298
A0A4Q6I744	PF00472@PFAM/208-323,PF03462@PFAM/7-206	PF00472@PFAM/212-321,PF03462@PFAM/13-204	PF00472@PFAM/212-321,PF03462@PFAM/14-204
A0A1S1RTY3	PF06210@PFAM/46-151	PF06210@PFAM/49-127	PF06210@PFAM/49-133
A0A4U5VRU0	PF00685@PFAM/32-282	PF00685@PFAM/36-276	PF00685@PFAM/36-276
A0A2A6LUM8	PF00085@PFAM/1-106	PF00085@PFAM/3-103	PF00085@PFAM/3-103
A0A523K550	PF00069@PFAM/120-319	PF00069@PFAM/123-270	PF00069@PFAM/123-272
X2CNR2	PF00115@PFAM/1-203	PF00115@PFAM/4-203	PF00115@PFAM/2-203
A0A1X3M068	PF09906@PFAM/194-249	PF09906@PFAM/199-244	PF09906@PFAM/199-244
A0A2V5YRF6	PF02390@PFAM/53-227	PF02390@PFAM/59-221	PF02390@PFAM/59-222
A0A7J0BNX5	PF10609@PFAM/3-254	PF01656@PFAM/9-226	PF01656@PFAM/9-227
A0A511W2S1	PF06866@PFAM/4-177	PF06866@PFAM/19-171	PF06866@PFAM/13-173
A0A244EBJ1	PF05872@PFAM/1-506	PF05872@PFAM/9-505	PF05872@PFAM/5-505
A0A7J7I221	PF00155@PFAM/5-229	PF00155@PFAM/52-138,PF00155@PFAM/146-192	PF00155@PFAM/60-176
A0A0J7K4P3	PF14223@PFAM/1-111	PF14223@PFAM/2-105	PF14223@PFAM/2-101
A0A6P1MSR3	PF13353@PFAM/2-153	PF04055@PFAM/15-109,PF13353@PFAM/6-142	PF04055@PFAM/15-96,PF13353@PFAM/6-142
A0A7L1I6N8	PF14580@PFAM/43-246	PF14580@PFAM/87-199	PF14580@PFAM/91-193
A0A378YI43	PF08768@PFAM/60-230	PF08768@PFAM/72-227	PF08768@PFAM/72-227
A0A1Y3DQ57	PF11976@PFAM/17-95	PF11976@PFAM/22-92	PF11976@PFAM/22-92
A0A2A3J8R0	PF18029@PFAM/7-152	PF18029@PFAM/9-151	PF18029@PFAM/10-151
A4D5F3		PF04772@PFAM/1-108	PF04772@PFAM/1-108
A0A855CSX4	PF00557@PFAM/5-241	PF00557@PFAM/12-239	PF00557@PFAM/12-239
A0A5B0QBX7	PF13419@PFAM/25-256	PF13419@PFAM/120-252	PF13419@PFAM/118-251
A0A7C5ZCN6	PF14437@PFAM/11-160,PF01872@PFAM/160-370	PF00383@PFAM/17-114,PF01872@PFAM/162-367	PF00383@PFAM/18-115,PF01872@PFAM/163-367
G8NS23	PF00459@PFAM/1-288	PF00459@PFAM/3-262	PF00459@PFAM/3-256
A0A061GWB8	PF00125@PFAM/1-132	PF00125@PFAM/4-118	PF00125@PFAM/4-118
A0A847PAY9	PF12683@PFAM/24-319	PF12683@PFAM/26-296	PF12683@PFAM/26-295
A0A163JJU2	PF02036@PFAM/11-120	PF02036@PFAM/25-116	PF02036@PFAM/28-116
A0A3D1U4N2	PF00334@PFAM/4-145	PF00334@PFAM/6-138	PF00334@PFAM/6-138
A0A7C6JE94	PF00291@PFAM/4-295	PF00291@PFAM/8-293	PF00291@PFAM/8-292
A0A2A6YSL9	PF04551@PFAM/6-352	PF04551@PFAM/8-347	PF04551@PFAM/8-347
A0A376H2A3	PF00528@PFAM/1-165	PF00528@PFAM/2-161	PF00528@PFAM/2-161
A0A850Q4P8	PF05015@PFAM/4-104	PF05015@PFAM/5-87	PF05015@PFAM/4-86
A0A1I3QDZ1	PF10134@PFAM/1-261	PF10134@PFAM/10-227	PF10134@PFAM/2-228
A0A2W5NM85	PF00468@PFAM/1-43	PF00468@PFAM/1-44	PF00468@PFAM/1-44
A0A8C3KDG8	PF02434@PFAM/75-345	PF02434@PFAM/83-335	PF02434@PFAM/84-335
A0A6V7RJK4	PF13646@PFAM/94-259	PF13646@PFAM/158-241	PF13646@PFAM/172-242,PF13769@PFAM/3-81
Q5DX98	PF00506@PFAM/1-498	PF00506@PFAM/1-498	PF00506@PFAM/1-498
A0A3T0QK18	PF09347@PFAM/5-194	PF09347@PFAM/15-186	PF09347@PFAM/15-186
A0A1B2FXZ5	PF00998@PFAM/356-379	PF00998@PFAM/3-513	PF00998@PFAM/3-513
A0A1S2I5Y3	PF00411@PFAM/19-132	PF00411@PFAM/22-131	PF00411@PFAM/22-131
A0A0E0F143	PF01370@PFAM/13-265	PF01370@PFAM/14-219	PF01370@PFAM/15-216
A0A844ZE32	PF09527@PFAM/44-101	PF09527@PFAM/54-98	PF09527@PFAM/54-99
A0A3D0UP70	PF01643@PFAM/3-136	PF13279@PFAM/18-132	PF13279@PFAM/17-130
A0A502YB87	PF00485@PFAM/6-239	PF00485@PFAM/7-214	PF00485@PFAM/7-214
A0A1G9C677	PF03937@PFAM/6-87	PF03937@PFAM/9-82	PF03937@PFAM/9-85
T2C5K5	PF13505@PFAM/1-185	PF01389@PFAM/22-183	PF01389@PFAM/19-185
A0A2M8E6P6	PF12697@PFAM/151-405	PF07819@PFAM/149-316	PF07819@PFAM/146-318
A0A7S2HYY7		PF11913@PFAM/153-248,PF11913@PFAM/126-226	PF03407@PFAM/120-279
A0A2W5YC00	PF14340@PFAM/8-152	PF14340@PFAM/12-140	PF14340@PFAM/11-140
A0A227JB38		PF01212@PFAM/46-198	PF01212@PFAM/46-199
A0A4P6H633	PF06169@PFAM/3-88	PF06169@PFAM/9-77	PF06169@PFAM/9-78
C9Z6A7	PF00920@PFAM/29-564	PF00920@PFAM/35-552	PF00920@PFAM/35-552
A0A4Q7Z5V3	PF00528@PFAM/58-290	PF00528@PFAM/89-282	PF00528@PFAM/89-282
A0A1B8GTI3	PF07690@PFAM/55-478	PF07690@PFAM/73-465	PF07690@PFAM/71-451
A0A844J405	PF13589@PFAM/2-149	PF02518@PFAM/9-103	PF02518@PFAM/5-102
A0A7V2WGB6	PF07969@PFAM/105-590	PF07969@PFAM/112-585	PF07969@PFAM/112-584
A0A4S3G3Q6	PF07690@PFAM/20-461	PF07690@PFAM/59-380	PF07690@PFAM/63-384
E1SJH8	PF13230@PFAM/1-235	PF13230@PFAM/28-127	PF13230@PFAM/33-123
A0A2M7J6M0	PF01791@PFAM/7-235	PF01791@PFAM/24-222	PF01791@PFAM/25-223
A0A0S3TTX9	PF03062@PFAM/3-407	PF03062@PFAM/164-395	PF03062@PFAM/161-393
N1MJK4		PF05305@PFAM/18-93	PF05305@PFAM/17-93
A0A7C2LT48	PF05368@PFAM/1-275	PF13460@PFAM/6-182	PF05368@PFAM/2-219
A0A352D628	PF01098@PFAM/7-366	PF01098@PFAM/11-364	PF01098@PFAM/12-364
A0A366MCP1	PF03186@PFAM/2-296	PF03186@PFAM/9-277	PF03186@PFAM/8-279
A0A2C9NYH1	PF00145@PFAM/81-464	PF00145@PFAM/91-453,PF18284@PFAM/25-77	PF00145@PFAM/91-452,PF18284@PFAM/25-77
A0A810NQZ9	PF01042@PFAM/4-134	PF01042@PFAM/14-130	PF01042@PFAM/16-130
A0A7X8H7R1	PF00953@PFAM/78-256	PF00953@PFAM/85-248,PF10555@PFAM/52-64	PF00953@PFAM/83-248,PF10555@PFAM/52-64
A0A2G6U1T1	PF05977@PFAM/4-400	PF07690@PFAM/291-402,PF07690@PFAM/22-281	PF07690@PFAM/22-286,PF07690@PFAM/292-394
A0A5N1JF54	PF07980@PFAM/79-483	PF07980@PFAM/323-482,PF14322@PFAM/42-221	PF07980@PFAM/296-482,PF14322@PFAM/61-221
A0A818XER4	PF03261@PFAM/7-403	PF03261@PFAM/21-401	PF03261@PFAM/22-398
A0A6B2C0H9	PF00736@PFAM/3-92	PF00736@PFAM/6-89	PF00736@PFAM/6-89
A0A662U0N2	PF01979@PFAM/1-323	PF01979@PFAM/25-319	PF01979@PFAM/38-318
A0A636NWF8	PF11939@PFAM/7-161	PF11939@PFAM/12-155	PF11939@PFAM/12-155
A0A367EL90	PF03279@PFAM/1-307	PF03279@PFAM/18-301	PF03279@PFAM/15-300
A0A6J6GJ96	PF02515@PFAM/4-377	PF02515@PFAM/5-355	PF02515@PFAM/5-354
A0A0D9NTK3	PF08193@PFAM/1-253	PF08193@PFAM/4-227	PF08193@PFAM/5-231
R7APG6	PF01783@PFAM/2-59	PF01783@PFAM/2-57	PF01783@PFAM/2-57
A0A7U3XL77	PF00814@PFAM/17-220	PF00814@PFAM/30-150	PF00814@PFAM/25-148
A0A259BTG1	PF04335@PFAM/4-223	PF04335@PFAM/13-220	PF04335@PFAM/13-220
A0A7X6AU61	PF00528@PFAM/27-312	PF00528@PFAM/103-307	PF00528@PFAM/103-308
A0A0M8T135	PF02452@PFAM/64-171	PF02452@PFAM/70-166	PF02452@PFAM/70-167
D6PE75	PF16113@PFAM/18-298	PF00378@PFAM/18-267	PF00378@PFAM/18-265
A0A5Q0L631	PF00389@PFAM/6-352	PF00389@PFAM/87-349,PF02826@PFAM/145-318	PF00389@PFAM/63-343,PF02826@PFAM/146-318
A0A0R2AXR7	PF05368@PFAM/2-252	PF01370@PFAM/4-213	PF01370@PFAM/4-211
A0A6M0NI96	PF04632@PFAM/16-633	PF04632@PFAM/268-534	PF04632@PFAM/239-525
A0A692SWS4		PF13117@PFAM/26-113,PF16107@PFAM/31-95	PF13117@PFAM/26-118
A0A8H7A0P8	PF00719@PFAM/40-236	PF00719@PFAM/51-233	PF00719@PFAM/51-233
A0A1K1RW21	PF04321@PFAM/1-289	PF04321@PFAM/2-284	PF04321@PFAM/1-285
A0A354U5Q7		PF00772@PFAM/34-121	PF00772@PFAM/88-123
A0A2V5V470	PF02308@PFAM/13-127	PF02308@PFAM/1-124	PF02308@PFAM/2-125
A0A4U6XJN7	PF00743@PFAM/3-408	PF00743@PFAM/29-225,PF13450@PFAM/9-60	PF00743@PFAM/7-215
Q54FB3		PF00526@PFAM/67-104,PF00526@PFAM/76-104	PF00526@PFAM/68-88,PF00526@PFAM/103-122
A0A4Q6XM55	PF06833@PFAM/2-237	PF06833@PFAM/3-231	PF06833@PFAM/6-230
A0A8K0CVI1	PF01094@PFAM/1-338,PF10613@PFAM/311-412	PF01094@PFAM/3-295,PF10613@PFAM/329-405	PF01094@PFAM/8-296,PF10613@PFAM/329-405
A0A1X2DKP3	PF01923@PFAM/6-178	PF01923@PFAM/8-175	PF01923@PFAM/8-175
A0A5B0ST10	PF01557@PFAM/23-233	PF01557@PFAM/27-230	PF01557@PFAM/27-229
A0A094HC65	PF05368@PFAM/19-311	PF05368@PFAM/21-237,PF13460@PFAM/25-160	PF05368@PFAM/21-234
A0A0F5EWW1	PF05198@PFAM/1-73,PF00707@PFAM/70-160	PF00707@PFAM/73-159,PF05198@PFAM/2-66	PF00707@PFAM/73-159,PF05198@PFAM/2-66
A0A6I3KDV0	PF00702@PFAM/81-284,PF00702@PFAM/45-74	PF12710@PFAM/93-279	PF12710@PFAM/93-279
A0A535KIS6	PF00072@PFAM/23-136,PF00990@PFAM/142-319	PF00072@PFAM/25-135,PF00990@PFAM/156-305	PF00072@PFAM/25-135,PF00990@PFAM/152-307
A0A559L785	PF08561@PFAM/47-193	PF08561@PFAM/53-192	PF08561@PFAM/53-192
A0A6L8KSJ2	PF00356@PFAM/5-53,PF00532@PFAM/58-327	PF00356@PFAM/7-52,PF13377@PFAM/169-326	PF00356@PFAM/7-52,PF13377@PFAM/169-326
A0A7M4EG97	PF03727@PFAM/528-765,PF03727@PFAM/79-318,PF00349@PFAM/1-78,PF00349@PFAM/322-525	PF00349@PFAM/326-524,PF00349@PFAM/2-76,PF03727@PFAM/529-764,PF03727@PFAM/82-317	PF00349@PFAM/4-76,PF00349@PFAM/327-524,PF03727@PFAM/83-316,PF03727@PFAM/530-764
A0A7Y8WZ08	PF12900@PFAM/38-224	PF12900@PFAM/50-196	PF12900@PFAM/50-195
A0A3M0Z1P8	PF00437@PFAM/61-346	PF00437@PFAM/154-314	PF00437@PFAM/152-312
A2GQV6	PF12789@PFAM/106-224	PF12789@PFAM/144-198	PF12789@PFAM/142-198
A0A7I8ENU0	PF01494@PFAM/3-354	PF01494@PFAM/7-345	PF01494@PFAM/7-345
A0A6B0DQ67	PF00392@PFAM/53-123,PF07729@PFAM/126-271	PF00392@PFAM/60-118,PF07729@PFAM/128-252	PF00392@PFAM/58-118,PF07729@PFAM/128-253
A0A352X2I3	PF04055@PFAM/43-239,PF06969@PFAM/341-416	PF04055@PFAM/45-219,PF06969@PFAM/348-411	PF04055@PFAM/46-220
A0A2A9PCN9	PF00620@PFAM/450-614	PF00620@PFAM/459-602	PF00620@PFAM/459-601
A0A341CHC3	PF00010@PFAM/102-168	PF00010@PFAM/110-162	PF00010@PFAM/110-162
D3SYI7	PF00383@PFAM/1-110	PF00383@PFAM/6-103	PF00383@PFAM/7-104
A0A7V4PDF4	PF05198@PFAM/21-104,PF00707@PFAM/102-193	PF00707@PFAM/106-191,PF05198@PFAM/30-98	PF00707@PFAM/106-191,PF05198@PFAM/30-98
A0A4Q3URR0	PF08534@PFAM/28-172	PF00578@PFAM/40-153,PF13899@PFAM/61-150	PF00578@PFAM/39-150
A0A0B7MZ55	PF00307@PFAM/113-242,PF13499@PFAM/16-86,PF00307@PFAM/256-372,PF00307@PFAM/377-619	PF00307@PFAM/264-365,PF00307@PFAM/387-490,PF00307@PFAM/506-612,PF00307@PFAM/120-232,PF13499@PFAM/21-86	PF00307@PFAM/119-232,PF00307@PFAM/264-365,PF00307@PFAM/388-490,PF00307@PFAM/507-611,PF13499@PFAM/21-82
A0A7K2Q1R0	PF00581@PFAM/53-162	PF00581@PFAM/78-158	PF00581@PFAM/77-158
A0A7W8FYV9	PF00472@PFAM/2-141	PF00472@PFAM/7-133	PF00472@PFAM/7-133
A0A6J6E7X8	PF05977@PFAM/5-405	PF00083@PFAM/252-393,PF07690@PFAM/16-245	PF07690@PFAM/16-239
A0A4Q6EBE0	PF00756@PFAM/116-354,PF02922@PFAM/24-108	PF00756@PFAM/141-277,PF02922@PFAM/36-92	PF00756@PFAM/139-285,PF02922@PFAM/33-92
A0A0L0DCF7	PF16211@PFAM/242-271,PF00125@PFAM/217-239,PF00125@PFAM/110-150,PF00125@PFAM/181-200	PF00125@PFAM/169-248,PF16211@PFAM/160-270	PF16211@PFAM/243-268
Q6EW91		PF00680@PFAM/2-99	PF00680@PFAM/1-99
A0A2D8J5N9	PF00348@PFAM/27-279	PF00348@PFAM/31-272	PF00348@PFAM/31-268
A0A7K1F513	PF00905@PFAM/1-323	PF00905@PFAM/3-317	PF00905@PFAM/2-318
A0A1G1DE12	PF12679@PFAM/1-259	PF12679@PFAM/6-239	PF12679@PFAM/7-218
A0A1A2WEN3	PF00654@PFAM/91-457	PF00654@PFAM/104-452	PF00654@PFAM/104-452
A0A5E7KZ12	PF00005@PFAM/17-162,PF12399@PFAM/212-233	PF00005@PFAM/17-161	PF00005@PFAM/17-161
A0A7T5ACW6	PF02661@PFAM/75-187	PF02661@PFAM/87-181	PF02661@PFAM/87-181
A0A0B5I2C4	PF13458@PFAM/348-722,PF00069@PFAM/14-268	PF00069@PFAM/15-263,PF13458@PFAM/361-698	PF00069@PFAM/15-262,PF13458@PFAM/359-711
A0A7W1QUM7	PF12679@PFAM/1-378	PF12698@PFAM/28-369	PF12698@PFAM/29-370
A0A1L3F2T5	PF00488@PFAM/656-847,PF05192@PFAM/274-608,PF05188@PFAM/144-292,PF01624@PFAM/21-149,PF05190@PFAM/453-569	PF00488@PFAM/657-844,PF01624@PFAM/27-143,PF05188@PFAM/152-277,PF05190@PFAM/462-557,PF05192@PFAM/300-598	PF00488@PFAM/657-844,PF01624@PFAM/27-143,PF05188@PFAM/152-278,PF05190@PFAM/462-556,PF05192@PFAM/300-598
R8BNV8	PF01494@PFAM/1-246	PF01494@PFAM/2-233	PF01494@PFAM/11-233
A0A7L3UID1	PF01751@PFAM/2-159,PF01131@PFAM/162-592	PF01131@PFAM/171-582,PF01751@PFAM/4-154	PF01131@PFAM/170-582,PF01751@PFAM/4-155
A0A0F3N1M2	PF00497@PFAM/21-241	PF00497@PFAM/25-240	PF00497@PFAM/25-241
A0A822ZAE5	PF00954@PFAM/199-322,PF08276@PFAM/338-394,PF01453@PFAM/69-181,PF00069@PFAM/507-774	PF00069@PFAM/510-771,PF00954@PFAM/247-315,PF01453@PFAM/74-161	PF00069@PFAM/510-770,PF00954@PFAM/248-315,PF01453@PFAM/74-159
J2SEJ2	PF00881@PFAM/2-170	PF00881@PFAM/18-163	PF00881@PFAM/18-163
A0A136QN22	PF18291@PFAM/1-100	PF00216@PFAM/4-92	PF00216@PFAM/4-92
A0A6J6VGV5	PF00441@PFAM/225-387,PF02770@PFAM/121-224,PF02771@PFAM/3-122	PF00441@PFAM/228-382,PF02770@PFAM/123-215,PF02771@PFAM/6-119	PF00441@PFAM/228-381,PF02770@PFAM/123-215,PF02771@PFAM/6-119
A0A0A1A383	PF08544@PFAM/185-269,PF00288@PFAM/88-158	PF00288@PFAM/91-148,PF08544@PFAM/207-263	PF00288@PFAM/92-148,PF08544@PFAM/205-263
A0A242XMA1	PF13152@PFAM/207-228,PF13411@PFAM/5-65	PF13152@PFAM/201-232	PF13152@PFAM/201-232
A0A535YWG1	PF00902@PFAM/14-231	PF00902@PFAM/19-229	PF00902@PFAM/19-229
A0A2G6MER1	PF00771@PFAM/24-700	PF00771@PFAM/33-688	PF00771@PFAM/33-688
A0A8J7NKJ8	PF08662@PFAM/257-314,PF00400@PFAM/228-270,PF12265@PFAM/1-55,PF00400@PFAM/184-224,PF00400@PFAM/129-174,PF00400@PFAM/330-371	PF00400@PFAM/189-224,PF00400@PFAM/278-314,PF00400@PFAM/141-174,PF00400@PFAM/335-371,PF00400@PFAM/232-270,PF12265@PFAM/1-53	PF00400@PFAM/142-174,PF00400@PFAM/189-224,PF00400@PFAM/232-270,PF00400@PFAM/278-314,PF00400@PFAM/335-370,PF12265@PFAM/1-53
A0A1V9GLF9	PF00474@PFAM/31-456	PF00474@PFAM/39-439	PF00474@PFAM/39-439
A0A2K8WFR3	PF00111@PFAM/4-102,PF01799@PFAM/72-160	PF00111@PFAM/6-59,PF01799@PFAM/73-159	PF00111@PFAM/6-63,PF01799@PFAM/73-159
A0A2G9X029	PF02782@PFAM/249-454,PF00370@PFAM/2-257	PF00370@PFAM/3-245,PF02782@PFAM/255-448	PF00370@PFAM/3-244,PF02782@PFAM/254-448
A0A2U1RNL6	PF01967@PFAM/10-156	PF01967@PFAM/15-150	PF01967@PFAM/15-150
A0A3D4M944	PF13411@PFAM/2-78,PF02310@PFAM/178-267,PF02607@PFAM/73-167	PF02607@PFAM/93-161,PF13411@PFAM/4-70	PF13411@PFAM/4-69
A0A2M8CV76	PF00213@PFAM/5-189	PF00213@PFAM/11-182	PF00213@PFAM/11-182
A0A5B7XSF7	PF17656@PFAM/13-111,PF13144@PFAM/84-218	PF13144@PFAM/95-215	PF13144@PFAM/95-214,PF17656@PFAM/25-92
A0A249XUY7	PF08460@PFAM/171-255,PF02557@PFAM/6-141	PF08460@PFAM/184-243,PF13539@PFAM/73-135	PF08460@PFAM/182-237,PF13539@PFAM/72-135
A0A3D3VY75	PF02599@PFAM/1-53	PF02599@PFAM/1-48	PF02599@PFAM/1-48
A0A1Q9JYJ2	PF02518@PFAM/348-463,PF00512@PFAM/237-306	PF00512@PFAM/238-301,PF02518@PFAM/353-461	PF00512@PFAM/238-301,PF02518@PFAM/353-462
A0A8C8VXC0	PF00373@PFAM/254-365,PF04382@PFAM/562-623,PF08736@PFAM/461-509,PF09380@PFAM/367-460,PF09379@PFAM/212-240,PF05902@PFAM/649-764	PF00373@PFAM/258-364,PF04382@PFAM/572-616,PF05902@PFAM/654-761,PF08736@PFAM/463-506,PF09380@PFAM/370-456	PF00373@PFAM/258-365,PF04382@PFAM/570-616,PF05902@PFAM/654-761,PF08736@PFAM/463-506,PF09380@PFAM/371-455
A0A3M2C8W1	PF01408@PFAM/7-124	PF01408@PFAM/7-119	PF01408@PFAM/7-114
A0A534RS35	PF00753@PFAM/14-182	PF12706@PFAM/39-163	PF12706@PFAM/40-167
A0A174TVN9	PF01510@PFAM/3-146	PF01510@PFAM/11-136	PF01510@PFAM/11-136
A0A0Q9EJJ7	PF14602@PFAM/113-150	PF00132@PFAM/115-149	PF00132@PFAM/115-149
A0A7J2TL85	PF05547@PFAM/419-668	PF05547@PFAM/442-600	PF05547@PFAM/468-593
A0A1F8WZN5	PF02464@PFAM/1-158	PF02464@PFAM/3-153	PF02464@PFAM/3-152
Q730H9	PF05922@PFAM/46-163,PF13750@PFAM/803-912,PF06280@PFAM/610-709,PF13860@PFAM/730-805,PF00082@PFAM/193-595,PF02225@PFAM/357-472	PF00082@PFAM/195-582,PF02225@PFAM/385-466,PF05922@PFAM/62-157,PF13860@PFAM/765-804	PF00082@PFAM/195-581,PF02225@PFAM/385-467,PF05922@PFAM/64-158,PF13860@PFAM/765-802
A0A2T7Q7W8	PF17864@PFAM/184-259,PF05496@PFAM/22-185,PF05491@PFAM/258-331	PF05491@PFAM/259-329,PF05496@PFAM/24-183,PF17864@PFAM/185-258	PF05491@PFAM/259-329,PF05496@PFAM/24-182,PF17864@PFAM/185-258
A0A5N9DPL6	PF12996@PFAM/98-132		PF13524@PFAM/278-358
A0A288YRF8		PF01560@PFAM/3-95	PF01560@PFAM/3-95
A0A6B3EE86	PF13354@PFAM/1-80	PF13354@PFAM/1-84	PF13354@PFAM/1-82
A0A0B3XJR4	PF00266@PFAM/24-390	PF00266@PFAM/81-331	PF00266@PFAM/149-345
A0A0S3RQD6	PF08246@PFAM/42-108,PF00112@PFAM/130-362	PF00112@PFAM/133-355,PF08246@PFAM/50-106	PF00112@PFAM/133-355,PF08246@PFAM/50-106
A0A4W3IWV2	PF00069@PFAM/25-265,PF00780@PFAM/585-889	PF00069@PFAM/67-262,PF00780@PFAM/612-885	PF00069@PFAM/75-262,PF00780@PFAM/612-885
A0A3Z6Z8S9	PF00364@PFAM/1-75,PF00198@PFAM/391-629,PF02817@PFAM/325-364,PF00364@PFAM/204-279,PF00364@PFAM/104-178	PF00198@PFAM/398-628,PF00364@PFAM/4-73,PF00364@PFAM/107-176,PF00364@PFAM/207-278,PF02817@PFAM/326-361	PF00198@PFAM/398-628,PF00364@PFAM/4-73,PF00364@PFAM/107-176,PF00364@PFAM/208-277,PF02817@PFAM/326-361
M1SH13	PF00603@PFAM/17-248	PF00603@PFAM/21-197	PF00603@PFAM/21-197
A0A828RIP8	PF07690@PFAM/18-457	PF07690@PFAM/23-360	PF07690@PFAM/23-359
A0A364W2V0	PF12627@PFAM/175-243,PF01743@PFAM/22-152,PF01966@PFAM/244-415	PF01743@PFAM/24-150,PF01966@PFAM/254-372,PF12627@PFAM/177-237	PF01743@PFAM/24-150,PF01966@PFAM/254-371,PF12627@PFAM/177-236
A0A0G0ARK2	PF05635@PFAM/3-109	PF05635@PFAM/5-108	PF05635@PFAM/5-107
A0A2E3VXT4	PF00271@PFAM/386-502,PF00176@PFAM/115-428,PF18339@PFAM/1-54,PF12137@PFAM/505-857,PF18337@PFAM/52-112	PF00176@PFAM/164-335,PF00271@PFAM/391-501,PF12137@PFAM/533-855,PF18337@PFAM/54-109,PF18339@PFAM/2-53	PF00176@PFAM/166-351,PF00271@PFAM/391-501,PF12137@PFAM/506-857,PF18337@PFAM/54-110,PF18339@PFAM/2-52
A0A2Z4IV29	PF02678@PFAM/35-145,PF05726@PFAM/186-300	PF02678@PFAM/42-142,PF05726@PFAM/194-293	PF02678@PFAM/41-142,PF05726@PFAM/194-292
A0A1G3B7F1	PF00364@PFAM/2-79	PF00364@PFAM/8-76	PF00364@PFAM/5-77
A0A0W1FAM5	PF05368@PFAM/176-225,PF13460@PFAM/11-186	PF03435@PFAM/7-104	PF03435@PFAM/7-106
A0A6D2CH57	PF07661@PFAM/29-119	PF07661@PFAM/33-50,PF07661@PFAM/56-74,PF07661@PFAM/78-99	PF07661@PFAM/33-52,PF07661@PFAM/54-75,PF07661@PFAM/79-99
A0A2R6HQU8	PF00085@PFAM/134-233	PF00085@PFAM/134-230	PF00085@PFAM/135-229
A0A7J9IHI7	PF12796@PFAM/4-177	PF00023@PFAM/111-141,PF13857@PFAM/111-153	PF13857@PFAM/109-153
A0A182MEC6	PF01926@PFAM/316-454,PF08153@PFAM/36-185	PF01926@PFAM/318-402,PF08153@PFAM/49-180	PF01926@PFAM/318-392,PF08153@PFAM/49-179
A0A6N1VH10	PF05233@PFAM/71-118,PF07879@PFAM/8-71	PF05233@PFAM/74-112,PF07879@PFAM/9-68	PF05233@PFAM/74-113,PF07879@PFAM/9-68
A0A2P5XH49	PF07983@PFAM/360-439,PF00332@PFAM/22-352	PF00332@PFAM/25-342,PF07983@PFAM/365-436	PF00332@PFAM/25-343,PF07983@PFAM/364-435
A0A6N8XEJ0	PF01632@PFAM/1-59	PF01632@PFAM/1-58	PF01632@PFAM/1-58
A0A7X6DL13	PF00271@PFAM/544-678,PF17764@PFAM/11-114,PF18074@PFAM/718-824,PF04851@PFAM/271-454	PF00270@PFAM/287-446,PF00271@PFAM/587-676,PF04851@PFAM/283-446,PF17764@PFAM/16-111,PF18074@PFAM/720-822,PF18319@PFAM/533-558	PF00271@PFAM/584-676,PF04851@PFAM/283-446,PF17764@PFAM/19-111,PF18074@PFAM/720-822,PF18319@PFAM/533-557
A0A1F6CLU7	PF20511@PFAM/5-135	PF20511@PFAM/10-110	PF20511@PFAM/7-118
A0A2N4X8T3	PF00815@PFAM/7-421	PF00815@PFAM/19-418	PF00815@PFAM/17-418
A0A7C3HCV3	PF16576@PFAM/57-311,PF00529@PFAM/46-212	PF16576@PFAM/86-303	PF16576@PFAM/76-297
A0A5C8C261	PF08272@PFAM/832-878,PF01751@PFAM/18-166,PF08272@PFAM/764-815,PF01396@PFAM/608-660,PF01396@PFAM/674-714,PF01131@PFAM/169-589,PF01396@PFAM/720-768	PF01131@PFAM/176-581,PF01396@PFAM/725-757,PF01396@PFAM/612-637,PF01751@PFAM/22-161,PF08272@PFAM/771-806,PF08272@PFAM/837-875	PF01131@PFAM/177-581,PF01396@PFAM/612-637,PF01396@PFAM/726-757,PF01751@PFAM/22-161,PF08272@PFAM/771-806,PF08272@PFAM/837-876
A0A4R3B488	PF04397@PFAM/138-241,PF00072@PFAM/5-119	PF00072@PFAM/5-112,PF04397@PFAM/140-238	PF00072@PFAM/5-113,PF04397@PFAM/139-239
A0A8C7XGH9	PF00400@PFAM/505-546,PF00400@PFAM/636-679,PF00400@PFAM/448-493,PF00400@PFAM/683-725,PF00400@PFAM/399-440,PF08232@PFAM/79-250	PF00400@PFAM/456-493,PF00400@PFAM/642-678,PF00400@PFAM/402-440,PF00400@PFAM/684-723,PF00400@PFAM/512-546,PF08232@PFAM/85-201	PF00400@PFAM/403-440,PF00400@PFAM/456-493,PF00400@PFAM/512-546,PF00400@PFAM/641-678,PF00400@PFAM/684-723,PF08232@PFAM/85-203
A0A1H8ZF10	PF00676@PFAM/12-324,PF02779@PFAM/335-518,PF02780@PFAM/528-650	PF00676@PFAM/19-308,PF02779@PFAM/342-513,PF02780@PFAM/528-643	PF00676@PFAM/21-311,PF02779@PFAM/341-513,PF02780@PFAM/529-645
A0A8J5SQJ5	PF08387@PFAM/538-581,PF12937@PFAM/10-58,PF12937@PFAM/128-175	PF00646@PFAM/11-48,PF00646@PFAM/129-171,PF08387@PFAM/543-582	PF00646@PFAM/10-49,PF00646@PFAM/129-168
A0A8D0BJK6	PF00168@PFAM/363-474,PF09279@PFAM/28-132,PF14788@PFAM/1-52,PF00388@PFAM/136-296	PF00168@PFAM/366-467,PF00387@PFAM/237-344,PF00388@PFAM/137-221,PF09279@PFAM/48-125,PF14788@PFAM/1-50	PF00168@PFAM/366-468,PF00387@PFAM/229-343,PF00388@PFAM/137-221,PF14788@PFAM/1-49
A0A841U187	PF13088@PFAM/62-394	PF13088@PFAM/102-353	PF02012@PFAM/164-174
A0A094HBC5	PF08534@PFAM/2-166	PF08534@PFAM/7-164	PF08534@PFAM/27-163
A0A161D2E9	PF00115@PFAM/1-195	PF00115@PFAM/2-194	PF00115@PFAM/2-194
A0A7Y3MN07	PF08534@PFAM/58-213	PF02630@PFAM/63-195	PF02630@PFAM/64-195
A0A250Y1D0	PF00346@PFAM/185-463	PF00346@PFAM/193-463	PF00346@PFAM/193-463
A0A254NR19	PF01497@PFAM/67-320	PF01497@PFAM/113-310	PF01497@PFAM/119-309
A0A8J5T6X9		PF02458@PFAM/106-215	PF02458@PFAM/111-208
A0A4Q3FRE2	PF04412@PFAM/1-412	PF04412@PFAM/3-405	PF04412@PFAM/3-404
B8KPS6	PF17900@PFAM/33-210,PF01433@PFAM/242-465,PF11940@PFAM/504-529	PF01433@PFAM/248-461,PF17900@PFAM/80-207	PF01433@PFAM/247-461,PF17900@PFAM/63-207
A0A0E3B8Q7	PF00692@PFAM/3-149	PF00692@PFAM/15-147	PF00692@PFAM/15-147
A0A673NHB4	PF05544@PFAM/1-320	PF05544@PFAM/19-317	PF05544@PFAM/46-317
A0A5K1BXK1	PF03101@PFAM/82-187	PF03101@PFAM/92-177	PF03101@PFAM/91-177
A0A3P9DFP7	PF09011@PFAM/1-167	PF00505@PFAM/95-163,PF09011@PFAM/5-78	PF00505@PFAM/95-163,PF09011@PFAM/5-77
E2MWN0	PF00005@PFAM/351-482,PF00005@PFAM/19-197,PF12848@PFAM/235-326	PF00005@PFAM/23-197,PF00005@PFAM/353-482,PF12848@PFAM/240-313	PF00005@PFAM/24-197,PF00005@PFAM/353-482,PF12848@PFAM/242-313
A0A6M7ZL14	PF04082@PFAM/315-628,PF13912@PFAM/61-86,PF13894@PFAM/33-56	PF00096@PFAM/61-83,PF00096@PFAM/33-55,PF04082@PFAM/327-529	PF00096@PFAM/34-55,PF00096@PFAM/61-83,PF04082@PFAM/327-539
A0A423GEG9	PF02770@PFAM/137-232,PF00441@PFAM/241-397,PF02771@PFAM/20-136	PF02770@PFAM/141-227,PF02771@PFAM/37-134,PF08028@PFAM/254-388	PF02770@PFAM/151-228,PF02771@PFAM/39-134,PF08028@PFAM/254-388
A0A1W9V9J8	PF02518@PFAM/585-715,PF00072@PFAM/734-851,PF02743@PFAM/37-271,PF00512@PFAM/488-555,PF08448@PFAM/362-477,PF00672@PFAM/299-351	PF00072@PFAM/735-850,PF00672@PFAM/303-350,PF02518@PFAM/595-710,PF02743@PFAM/45-265,PF08448@PFAM/370-475	PF00072@PFAM/735-850,PF02518@PFAM/595-710,PF08448@PFAM/367-474
A0A2A2I2R3	PF03279@PFAM/1-297	PF03279@PFAM/7-286	PF03279@PFAM/28-286
A0A2N5Y7I7	PF01063@PFAM/28-272	PF01063@PFAM/36-267	PF01063@PFAM/36-266
A0A3L7VER8	PF02542@PFAM/1-157	PF02542@PFAM/2-156	PF02542@PFAM/2-156
A0A7Y5FVK7	PF02812@PFAM/61-202,PF00208@PFAM/209-452	PF00208@PFAM/217-449,PF02812@PFAM/69-194	PF00208@PFAM/217-449,PF02812@PFAM/70-193
A0A1X0Q7Z9	PF00270@PFAM/1-139,PF00271@PFAM/169-306,PF13959@PFAM/346-410	PF00270@PFAM/4-95,PF00271@PFAM/196-304,PF13959@PFAM/355-405	PF00270@PFAM/7-97,PF00271@PFAM/197-304,PF13959@PFAM/361-400
A0A075DGE8	PF00115@PFAM/1-219	PF00115@PFAM/2-219	PF00115@PFAM/2-219
A0A7D6H8L4	PF13458@PFAM/45-447	PF13458@PFAM/63-414	PF13458@PFAM/63-412
A0A0H3ABZ6	PF01738@PFAM/17-213	PF01738@PFAM/27-205	PF01738@PFAM/24-201
A0A1B3PSS1	PF13411@PFAM/3-76,PF13489@PFAM/124-349	PF08241@PFAM/179-275,PF13411@PFAM/5-71	PF08241@PFAM/180-276,PF13411@PFAM/5-70
A0A4Q0HRY4	PF00702@PFAM/1-166	PF12710@PFAM/66-160	PF00702@PFAM/21-164
A0A841TM84	PF02384@PFAM/155-515,PF12161@PFAM/7-172	PF02384@PFAM/177-483,PF12161@PFAM/10-163	PF02384@PFAM/178-481,PF12161@PFAM/11-163
A0A5E7GI10	PF00293@PFAM/40-188	PF00293@PFAM/48-158	PF00293@PFAM/48-159
A0A2T6QHT6	PF08352@PFAM/491-516,PF00005@PFAM/17-174,PF00005@PFAM/288-440,PF08352@PFAM/224-274	PF00005@PFAM/17-173,PF00005@PFAM/290-440,PF08352@PFAM/225-250,PF08352@PFAM/491-514	PF00005@PFAM/17-173,PF00005@PFAM/290-440,PF08352@PFAM/225-251,PF08352@PFAM/491-514
A0A8U0C731	PF00115@PFAM/1-219	PF00115@PFAM/2-219	PF00115@PFAM/2-219
A0A5R8M1U1	PF05709@PFAM/33-710	PF05709@PFAM/27-709	PF05709@PFAM/44-710
A0A6H5HFZ5	PF00171@PFAM/33-504	PF00171@PFAM/39-501	PF00171@PFAM/39-501
A0A8C0K801	PF00125@PFAM/1-139	PF00125@PFAM/5-136	PF00125@PFAM/5-136
F5B543	PF01452@PFAM/1-180	PF01452@PFAM/8-180	PF01452@PFAM/8-180
A0A519KQR7	PF00411@PFAM/15-129	PF00411@PFAM/19-128	PF00411@PFAM/19-128
A0A6I6WB40	PF00072@PFAM/10-125,PF00196@PFAM/188-248	PF00072@PFAM/10-123,PF00196@PFAM/191-244	PF00072@PFAM/10-123,PF00196@PFAM/191-244
A0A7Y5RE31	PF16576@PFAM/66-316,PF00529@PFAM/24-381	PF16576@PFAM/88-312	PF16576@PFAM/91-312
A0A841EGQ5	PF01884@PFAM/4-252	PF01884@PFAM/15-240	PF01884@PFAM/20-243
A0A1F4IID4	PF00593@PFAM/152-735,PF07715@PFAM/48-172	PF00593@PFAM/289-732,PF07715@PFAM/52-170	PF00593@PFAM/278-731,PF07715@PFAM/52-169
A0A8E2YLW9		PF16387@PFAM/4-69	PF16387@PFAM/8-69
I6AWZ7	PF01066@PFAM/21-201	PF01066@PFAM/26-182	PF01066@PFAM/26-178
A0A3E0ENC9	PF13688@PFAM/74-95,PF05572@PFAM/152-309,PF13688@PFAM/98-134	PF05572@PFAM/189-302	PF05572@PFAM/187-302
A0A0J1DIU1	PF13561@PFAM/15-254	PF00106@PFAM/11-200	PF00106@PFAM/11-201
A0A8J6AAC5	PF00017@PFAM/164-248,PF00069@PFAM/284-537,PF07653@PFAM/100-158	PF00017@PFAM/165-247,PF00018@PFAM/104-151,PF07714@PFAM/285-533	PF00017@PFAM/165-247,PF00018@PFAM/104-151,PF07714@PFAM/285-532
A0A2S0RKL4	PF02770@PFAM/119-215,PF02771@PFAM/4-120,PF00441@PFAM/224-376	PF00441@PFAM/232-372,PF02770@PFAM/121-212,PF02771@PFAM/6-114	PF00441@PFAM/232-372,PF02770@PFAM/121-212,PF02771@PFAM/6-115
A0A822LK84	PF00563@PFAM/389-627,PF00990@PFAM/217-378,PF16927@PFAM/6-212	PF00563@PFAM/394-626	PF00563@PFAM/394-626
A0A6V8HKR3	PF00330@PFAM/46-522,PF00694@PFAM/588-727	PF00330@PFAM/64-512,PF00694@PFAM/593-720	PF00330@PFAM/62-512,PF00694@PFAM/593-720
A0A820PPV0	PF12265@PFAM/46-121,PF08662@PFAM/227-386,PF00400@PFAM/207-228	PF00400@PFAM/255-291,PF00400@PFAM/346-383,PF00400@PFAM/305-337,PF12265@PFAM/54-117	PF00400@PFAM/255-291,PF00400@PFAM/306-337,PF00400@PFAM/346-383,PF12265@PFAM/54-117
A0A0R0CMF8	PF14622@PFAM/8-142,PF00035@PFAM/150-220	PF00035@PFAM/151-218,PF14622@PFAM/14-135	PF00035@PFAM/151-218,PF14622@PFAM/14-134
A0A1T1JE90	PF04183@PFAM/126-397,PF06276@PFAM/392-586	PF04183@PFAM/145-377,PF06276@PFAM/409-568	PF04183@PFAM/144-377,PF06276@PFAM/409-567
A0A1Y3QGW8	PF02321@PFAM/192-285,PF02321@PFAM/145-168,PF00669@PFAM/1-143	PF00669@PFAM/6-139,PF00700@PFAM/213-295	PF00669@PFAM/7-138,PF00700@PFAM/220-295
Q885X7	PF02146@PFAM/18-203	PF02146@PFAM/19-196	PF02146@PFAM/19-196
A0A2V7HNM0	PF00216@PFAM/1-89	PF00216@PFAM/1-88	PF00216@PFAM/1-88
A0A6J6W3N5	PF02754@PFAM/568-665,PF02754@PFAM/438-540,PF02665@PFAM/75-106,PF13187@PFAM/281-396	PF02754@PFAM/576-661,PF02754@PFAM/444-536,PF13183@PFAM/301-375	PF02754@PFAM/444-536,PF02754@PFAM/576-661,PF13183@PFAM/301-375
A0A1C3UAT5	PF02922@PFAM/3-108,PF00128@PFAM/164-515	PF00128@PFAM/177-259,PF02922@PFAM/9-95	PF00128@PFAM/177-258,PF02922@PFAM/9-95
A0A1L9T603	PF00581@PFAM/106-234,PF00581@PFAM/15-76,PF07992@PFAM/254-575	PF00581@PFAM/9-78,PF00581@PFAM/107-228,PF07992@PFAM/140-389	PF00581@PFAM/115-213,PF07992@PFAM/259-374
A0A1E5II93	PF04055@PFAM/260-433,PF19864@PFAM/36-208,PF10105@PFAM/599-791	PF04055@PFAM/261-425,PF10105@PFAM/609-757,PF19864@PFAM/54-204	PF04055@PFAM/261-420,PF10105@PFAM/608-784,PF19864@PFAM/54-204
A0A7T0C062	PF02421@PFAM/24-191	PF01926@PFAM/25-143	PF01926@PFAM/25-143
A0A6S7DZM2	PF04775@PFAM/9-145,PF08840@PFAM/186-436	PF04775@PFAM/12-134,PF08840@PFAM/199-427	PF04775@PFAM/15-134,PF08840@PFAM/199-428
A0A158RJN1	PF13058@PFAM/93-115,PF13058@PFAM/41-91	PF13058@PFAM/17-142	PF13058@PFAM/17-142
A0JV42	PF02463@PFAM/1-535	PF02463@PFAM/2-518	PF02463@PFAM/2-518
C5EXK4	PF13186@PFAM/213-282,PF04055@PFAM/51-226	PF04055@PFAM/52-147,PF13353@PFAM/52-140,PF13394@PFAM/52-139	PF13394@PFAM/56-151
A0A3D3G2V3	PF13563@PFAM/13-206	PF13563@PFAM/52-185	PF13563@PFAM/41-176
A0A4P9A1S2	PF00398@PFAM/1-259	PF00398@PFAM/4-253	PF00398@PFAM/5-253
A0A1A1Z3P9	PF12900@PFAM/8-155	PF01243@PFAM/13-99	PF01243@PFAM/13-100
A0A2W6ZWW6	PF11780@PFAM/9-159	PF11780@PFAM/19-145	PF11780@PFAM/12-151
A0A564ZDG2	PF03133@PFAM/366-787	PF03133@PFAM/526-769	PF03133@PFAM/510-772
A0A1Y4RK84	PF08448@PFAM/207-308,PF14532@PFAM/321-500,PF06506@PFAM/21-200,PF13384@PFAM/583-631	PF00158@PFAM/330-485,PF02954@PFAM/586-623,PF06506@PFAM/22-196	PF00158@PFAM/330-485,PF02954@PFAM/590-623,PF06506@PFAM/37-194
A0A8T9F1B6	PF01176@PFAM/6-70	PF01176@PFAM/7-70	PF01176@PFAM/7-70
A0A4W6E9Q3	PF06071@PFAM/305-391,PF01926@PFAM/25-253	PF01926@PFAM/26-138,PF06071@PFAM/307-390	PF01926@PFAM/26-138,PF06071@PFAM/307-390
A0A8C2YQZ0	PF13855@PFAM/176-311	PF13855@PFAM/183-240	PF13855@PFAM/184-240
A0A4U2ARD8	PF06568@PFAM/22-58	PF06568@PFAM/24-58	PF06568@PFAM/32-58
A0A552I772	PF04754@PFAM/52-95,PF11103@PFAM/4-50,PF14261@PFAM/123-214	PF14261@PFAM/151-211	PF14261@PFAM/155-211
A0A3D2GQA1	PF12848@PFAM/188-274,PF16326@PFAM/526-615,PF00005@PFAM/300-435,PF00005@PFAM/22-149	PF00005@PFAM/26-149,PF00005@PFAM/303-435,PF16326@PFAM/539-608	PF00005@PFAM/27-149,PF00005@PFAM/305-435,PF16326@PFAM/539-607
A0A4R4MQB6	PF01297@PFAM/27-307	PF01297@PFAM/34-304	PF01297@PFAM/34-302
A0A2A7D2J6	PF01740@PFAM/430-554,PF00916@PFAM/15-386	PF00916@PFAM/17-382,PF01740@PFAM/441-541	PF00916@PFAM/17-381,PF01740@PFAM/441-541
A0A379F693	PF01048@PFAM/22-190	PF01048@PFAM/24-179	PF01048@PFAM/24-176
A0A357AZZ6		PF02786@PFAM/78-123	PF02786@PFAM/75-123
A0A839JHB4	PF00532@PFAM/62-337,PF00356@PFAM/9-55	PF00356@PFAM/9-54,PF13377@PFAM/179-336	PF00356@PFAM/9-54,PF13377@PFAM/179-336
A0A640QNT4	PF16347@PFAM/372-473,PF00884@PFAM/31-375	PF00884@PFAM/33-371,PF16347@PFAM/401-462	PF00884@PFAM/33-371,PF16347@PFAM/407-462
A0A4U7CCW1	PF19300@PFAM/1-113,PF00528@PFAM/119-358	PF00528@PFAM/123-357,PF19300@PFAM/6-102	PF00528@PFAM/123-357
K5WH82	PF04982@PFAM/65-203	PF04982@PFAM/70-198	PF04982@PFAM/71-198
A0A0B7J8Z7	PF00753@PFAM/504-726,PF13567@PFAM/1-178,PF03772@PFAM/200-503	PF00753@PFAM/516-700,PF03772@PFAM/207-479,PF13567@PFAM/23-169	PF00753@PFAM/517-702,PF03772@PFAM/207-476,PF13567@PFAM/22-166
R4Y895	PF00215@PFAM/11-240	PF00215@PFAM/15-236	PF00215@PFAM/15-237
A0A0M4REW3	PF00115@PFAM/1-219	PF00115@PFAM/2-219	PF00115@PFAM/2-219
A0A6I5EBD6	PF03099@PFAM/26-176,PF02237@PFAM/229-289	PF02237@PFAM/235-282,PF03099@PFAM/46-169	PF02237@PFAM/235-282,PF03099@PFAM/45-169
A0A4S9K7Z5	PF00501@PFAM/35-483,PF13193@PFAM/487-574	PF00501@PFAM/39-480,PF13193@PFAM/489-571	PF00501@PFAM/39-480,PF13193@PFAM/489-571
A0A6V8KSD3	PF02894@PFAM/134-349,PF01408@PFAM/3-124	PF01408@PFAM/5-122,PF02894@PFAM/134-335	PF01408@PFAM/5-122,PF02894@PFAM/134-226
A0A7Y4UNL2	PF00005@PFAM/25-167	PF00005@PFAM/38-166	PF00005@PFAM/40-166
A0A1C6RR01	PF00528@PFAM/26-50,PF00528@PFAM/61-266	PF00528@PFAM/83-254	PF00528@PFAM/83-256
A0A084SE86	PF07479@PFAM/174-324,PF01210@PFAM/1-170	PF01210@PFAM/3-159,PF07479@PFAM/180-320	PF01210@PFAM/4-158,PF07479@PFAM/180-320
A0A0C2GJA7	PF00270@PFAM/1-74	PF00270@PFAM/3-61	PF00270@PFAM/2-60
A0A7W6LEZ5	PF07345@PFAM/1-99	PF07345@PFAM/3-100	PF07345@PFAM/1-96
A0Q4B3	PF01336@PFAM/134-225,PF00152@PFAM/232-575	PF00152@PFAM/234-574,PF01336@PFAM/139-218	PF00152@PFAM/234-573,PF01336@PFAM/140-218
A0C5Z5	PF13307@PFAM/480-667,PF06777@PFAM/259-430,PF04851@PFAM/9-269	PF06733@PFAM/72-249,PF06777@PFAM/260-394,PF13307@PFAM/484-657	PF06733@PFAM/72-247,PF13307@PFAM/484-659
A0A811YGN5	PF01384@PFAM/39-684	PF01384@PFAM/44-678	PF01384@PFAM/44-678
A0A5E8TGI2	PF16363@PFAM/3-316	PF01370@PFAM/3-207	PF01370@PFAM/3-206
A0A377L7U6	PF02518@PFAM/252-344,PF07730@PFAM/145-217,PF05231@PFAM/1-121	PF02518@PFAM/256-341,PF05231@PFAM/18-120,PF07730@PFAM/149-214	PF02518@PFAM/256-341,PF05231@PFAM/4-120,PF07730@PFAM/149-214
A0A7G7HRI8	PF13673@PFAM/7-145	PF00583@PFAM/43-118	PF00583@PFAM/43-118
A0A0R2X3A8	PF00005@PFAM/23-172	PF00005@PFAM/23-171	PF00005@PFAM/23-171
A0A7W0J771	PF00497@PFAM/1-172	PF00497@PFAM/1-171	PF00497@PFAM/2-170
A0A0K1NAN7	PF04072@PFAM/7-177	PF04072@PFAM/49-169	PF04072@PFAM/17-168
A0A5K8AKS3	PF18884@PFAM/512-555,PF05922@PFAM/67-151,PF00082@PFAM/171-512	PF00082@PFAM/172-468,PF05922@PFAM/72-151	PF00082@PFAM/172-464
A0A562XIC7	PF03176@PFAM/327-527,PF07549@PFAM/22-58	PF02355@PFAM/336-502,PF07549@PFAM/34-53	PF02355@PFAM/338-503,PF07549@PFAM/34-54
A0A385I121	PF00579@PFAM/39-351	PF00579@PFAM/45-330,PF01479@PFAM/360-397	PF00579@PFAM/44-327,PF01479@PFAM/360-395
A0A834T4M2	PF00201@PFAM/25-488	PF00201@PFAM/314-464	PF00201@PFAM/317-470
A0A4Y7LQM2	PF06246@PFAM/1-286	PF06246@PFAM/1-264	PF06246@PFAM/1-262
A0A1Q5LPF9	PF04299@PFAM/1-172	PF04299@PFAM/4-165	PF04299@PFAM/1-164
A0A519E0M9	PF00254@PFAM/1-146	PF00254@PFAM/4-75	PF00254@PFAM/4-75
A0A6M7GXV0	PF12838@PFAM/33-190,PF09163@PFAM/242-291	PF09163@PFAM/246-289,PF12800@PFAM/38-50,PF13247@PFAM/92-188	PF09163@PFAM/246-289,PF12800@PFAM/38-50,PF13247@PFAM/92-188
A0A1S9CWQ3	PF02895@PFAM/246-308	PF02895@PFAM/252-305	PF02895@PFAM/246-306
A0A7K7H9K2	PF07645@PFAM/353-384,PF13895@PFAM/25-116,PF07474@PFAM/118-303	PF07474@PFAM/119-295,PF07645@PFAM/353-383,PF07679@PFAM/29-116,PF13927@PFAM/29-110	PF07474@PFAM/118-304,PF07645@PFAM/353-383,PF07679@PFAM/29-115
A0A2E9BGU4	PF00300@PFAM/56-280	PF00300@PFAM/191-268,PF00300@PFAM/58-177	PF00300@PFAM/58-175,PF00300@PFAM/185-264
A0A6L3ENX4	PF00392@PFAM/11-78,PF07729@PFAM/101-232	PF00392@PFAM/14-76,PF07729@PFAM/108-228	PF00392@PFAM/14-72,PF07729@PFAM/109-228
Q57X97	PF01966@PFAM/54-212,PF19276@PFAM/197-265,PF19276@PFAM/295-373	PF01966@PFAM/61-187	PF01966@PFAM/61-187
A0A439MW67	PF05188@PFAM/141-303,PF00488@PFAM/658-850,PF05190@PFAM/443-569,PF01624@PFAM/18-149,PF05192@PFAM/272-608	PF00488@PFAM/659-846,PF01624@PFAM/25-140,PF05188@PFAM/151-282,PF05190@PFAM/462-558,PF05192@PFAM/301-599	PF00488@PFAM/659-846,PF01624@PFAM/25-141,PF05188@PFAM/150-282,PF05190@PFAM/463-558,PF05192@PFAM/301-599
B1J6E4	PF03104@PFAM/36-301,PF00136@PFAM/356-784	PF00136@PFAM/381-740,PF00136@PFAM/379-431,PF03104@PFAM/73-294	PF00136@PFAM/381-742,PF03104@PFAM/74-249
A0A7L3NG25	PF13432@PFAM/299-324,PF13432@PFAM/265-296,PF13176@PFAM/813-851,PF13181@PFAM/159-180,PF13432@PFAM/185-256,PF13432@PFAM/423-526	PF13181@PFAM/812-844,PF13181@PFAM/456-489,PF13181@PFAM/191-221,PF13432@PFAM/428-514,PF13432@PFAM/194-255	PF13181@PFAM/191-221,PF13181@PFAM/458-487,PF13181@PFAM/812-842
A0A1Q5SJ14	PF03446@PFAM/1-180,PF00393@PFAM/175-343	PF00393@PFAM/185-213,PF00393@PFAM/234-338,PF03446@PFAM/2-153	PF00393@PFAM/185-213,PF00393@PFAM/233-334,PF03446@PFAM/2-153
A0A3L6PE30	PF00394@PFAM/171-320,PF07732@PFAM/46-166,PF07731@PFAM/367-515	PF00394@PFAM/178-257,PF07731@PFAM/418-511,PF07732@PFAM/50-162	PF00394@PFAM/178-250,PF07731@PFAM/405-512,PF07732@PFAM/49-162
A0A7V1ZV75	PF00565@PFAM/48-177,PF02805@PFAM/200-220	PF00565@PFAM/64-165	PF00565@PFAM/63-165
A0A538N8Z4	PF00326@PFAM/463-690,PF02897@PFAM/1-426	PF00326@PFAM/473-688,PF02897@PFAM/4-413	PF00326@PFAM/474-688,PF02897@PFAM/6-413
A0A8C7CYQ8	PF04065@PFAM/1-240,PF04153@PFAM/475-623	PF04065@PFAM/3-232,PF04153@PFAM/496-620	PF04065@PFAM/3-232,PF04153@PFAM/495-620
A0A7N0V135	PF00069@PFAM/38-325	PF00069@PFAM/42-324	PF00069@PFAM/42-324
A0A8I2BTN1		PF01548@PFAM/5-164	PF01548@PFAM/5-163
A0A059VZP1	PF00596@PFAM/7-192	PF00596@PFAM/14-186	PF00596@PFAM/14-186
A0A5N3XYK3	PF00078@PFAM/1-252	PF00078@PFAM/3-200	PF00078@PFAM/3-200
A0A8H7TFW7	PF00067@PFAM/43-500	PF00067@PFAM/58-492	PF00067@PFAM/61-495
A0A0H5P8A0	PF17769@PFAM/305-374,PF02786@PFAM/95-298	PF02222@PFAM/109-281,PF17769@PFAM/308-368	PF02222@PFAM/109-281,PF17769@PFAM/308-369
A0A8D5T1C4	PF07687@PFAM/172-290,PF01546@PFAM/76-464	PF01546@PFAM/78-257	PF01546@PFAM/78-250
A0A7J3A2B7	PF00005@PFAM/20-164	PF00005@PFAM/20-163	PF00005@PFAM/20-163
A0A3A6MUZ7	PF01256@PFAM/251-541,PF03853@PFAM/22-215	PF01256@PFAM/252-366,PF01256@PFAM/255-532,PF03853@PFAM/26-195	PF01256@PFAM/252-372,PF01256@PFAM/408-534,PF03853@PFAM/26-195
A0A1C7BLJ1	PF12021@PFAM/3-103	PF12021@PFAM/7-78	PF12021@PFAM/11-79
A0A820R1Z1	PF00723@PFAM/1-777	PF00723@PFAM/24-622	PF00723@PFAM/25-602
A0A521VD96	PF01925@PFAM/6-262	PF01925@PFAM/8-259	PF01925@PFAM/8-259
A0A1M5C337	PF07670@PFAM/30-175,PF07670@PFAM/219-324	PF07670@PFAM/43-139	PF07670@PFAM/43-142
A0A2S9X4Z4	PF13563@PFAM/14-157	PF13563@PFAM/19-147	PF13563@PFAM/16-127
A0A151X3F3	PF07993@PFAM/21-317,PF03015@PFAM/367-475	PF03015@PFAM/375-464,PF07993@PFAM/23-291	PF03015@PFAM/374-465,PF07993@PFAM/23-292
A0A523ANF2	PF01637@PFAM/220-482	PF01637@PFAM/230-465	PF01637@PFAM/227-462
A0A120HKE6	PF00005@PFAM/17-162,PF08402@PFAM/251-310	PF00005@PFAM/18-161	PF00005@PFAM/18-161
A0A1X7LFY7	PF00067@PFAM/72-406,PF00067@PFAM/25-64	PF00067@PFAM/279-374,PF00067@PFAM/168-272	PF00067@PFAM/280-374
A0A6J2ETS0	PF09379@PFAM/33-100,PF09380@PFAM/226-320,PF08736@PFAM/317-370,PF00373@PFAM/111-230	PF00373@PFAM/116-225,PF08736@PFAM/323-365,PF09379@PFAM/36-98,PF09380@PFAM/229-315	PF00373@PFAM/116-225,PF08736@PFAM/323-365,PF09379@PFAM/36-98,PF09380@PFAM/229-315
A0A7X8FB63	PF13173@PFAM/18-150,PF13635@PFAM/186-294	PF13173@PFAM/20-141,PF13635@PFAM/189-300	PF13173@PFAM/20-142,PF13635@PFAM/220-300
A0A416T0L3	PF00293@PFAM/27-160	PF00293@PFAM/36-144	PF00293@PFAM/32-143
A0A2E3PXZ6	PF02687@PFAM/264-402,PF12704@PFAM/13-251	PF02687@PFAM/267-400,PF12704@PFAM/23-232	PF02687@PFAM/267-400,PF12704@PFAM/23-233
A0A2K6FNV6	PF00782@PFAM/31-172	PF00782@PFAM/34-167	PF00782@PFAM/34-167
A0A3C1XKK7	PF09285@PFAM/126-184,PF08207@PFAM/1-66,PF01132@PFAM/65-123	PF01132@PFAM/67-119,PF08207@PFAM/2-59,PF09285@PFAM/128-183	PF01132@PFAM/67-119,PF08207@PFAM/2-58,PF09285@PFAM/128-183
A0A1C3VXT0	PF07972@PFAM/2-126	PF07972@PFAM/5-122	PF07972@PFAM/5-122
A0A6G3LYG7	PF14198@PFAM/2-117	PF14198@PFAM/6-116	PF14198@PFAM/7-116
A0A671YT53	PF00069@PFAM/320-601	PF00069@PFAM/323-598	PF00069@PFAM/323-598
A0A6I1G4A7	PF01408@PFAM/1-120,PF02894@PFAM/128-336	PF01408@PFAM/1-119,PF02894@PFAM/133-332	PF01408@PFAM/1-119,PF02894@PFAM/135-332
A0A7V9B5T0	PF02104@PFAM/16-222	PF02104@PFAM/22-216	PF02104@PFAM/22-216
A0A4V3IIR1	PF02595@PFAM/1-390	PF02595@PFAM/3-373	PF02595@PFAM/3-373
A2DUM9	PF00025@PFAM/1-183	PF00071@PFAM/9-167	PF00071@PFAM/9-167
A0A2T3CWK3	PF00892@PFAM/4-298	PF00892@PFAM/16-149,PF00892@PFAM/163-294	PF00892@PFAM/17-149,PF00892@PFAM/162-294
A0A496IXE2	PF01555@PFAM/19-246	PF01555@PFAM/29-243	PF01555@PFAM/29-243
A0A135TBX7	PF00296@PFAM/5-363	PF00296@PFAM/31-340	PF00296@PFAM/35-340
A0A7Z7FUK4	PF06500@PFAM/1-375	PF00326@PFAM/193-277	PF00326@PFAM/215-278
A0A031FVG0	PF00128@PFAM/462-494,PF00128@PFAM/100-426,PF11941@PFAM/530-628	PF00128@PFAM/108-322	PF00128@PFAM/108-311
Q56V84	PF01348@PFAM/345-501,PF01824@PFAM/1-362	PF01348@PFAM/359-469,PF01824@PFAM/1-331	PF01348@PFAM/359-471,PF01824@PFAM/1-331
A0A7L9H333	PF00509@PFAM/11-553	PF00509@PFAM/20-553	PF00509@PFAM/20-552
W8R6E1	PF02775@PFAM/387-542,PF00205@PFAM/192-337,PF02776@PFAM/3-182	PF00205@PFAM/196-329,PF02775@PFAM/392-537,PF02776@PFAM/9-174	PF00205@PFAM/195-328,PF02775@PFAM/392-537,PF02776@PFAM/9-174
W5WEN5	PF17755@PFAM/165-267,PF00005@PFAM/482-685	PF00005@PFAM/482-684,PF17755@PFAM/167-258	PF00005@PFAM/482-685
A0A5C6ZIW0	PF11185@PFAM/82-234	PF11185@PFAM/127-201	PF11185@PFAM/125-194
A0A2X4TTL0	PF00348@PFAM/34-355	PF00348@PFAM/52-336	PF00348@PFAM/52-337
A0A024JYU9	PF00890@PFAM/10-389,PF02910@PFAM/420-522	PF00890@PFAM/12-383,PF02910@PFAM/427-498	PF00890@PFAM/12-383,PF02910@PFAM/422-497
A0A212PF03	PF02627@PFAM/10-102,PF02627@PFAM/143-240	PF02627@PFAM/34-93,PF02627@PFAM/151-233	PF02627@PFAM/34-91,PF02627@PFAM/150-231
A0A1W9GVK2	PF00278@PFAM/19-375,PF02784@PFAM/35-284	PF00278@PFAM/282-369,PF02784@PFAM/50-281	PF00278@PFAM/282-369,PF02784@PFAM/50-281
A0A6S6VQ80	PF12146@PFAM/16-253	PF12146@PFAM/26-247	PF12146@PFAM/24-244
A0A2E0YU55	PF00108@PFAM/2-254,PF02803@PFAM/258-382	PF00108@PFAM/5-252,PF02803@PFAM/260-381	PF00108@PFAM/5-252,PF02803@PFAM/260-381
A0A7X5XVW4	PF00512@PFAM/504-574,PF02518@PFAM/611-733,PF08448@PFAM/32-162,PF08448@PFAM/182-305,PF00072@PFAM/753-862,PF13185@PFAM/307-469	PF00072@PFAM/753-853,PF00512@PFAM/507-570,PF02518@PFAM/614-730,PF08448@PFAM/53-161,PF08448@PFAM/189-298,PF13185@PFAM/320-465	PF00072@PFAM/753-835,PF00512@PFAM/507-570,PF02518@PFAM/614-730,PF08448@PFAM/62-158,PF08448@PFAM/190-299,PF13185@PFAM/319-465
A0A835N6B4	PF04564@PFAM/7-94	PF04564@PFAM/10-79	PF04564@PFAM/10-78
A0A850SCN8	PF14947@PFAM/3-89	PF14947@PFAM/6-86	PF14947@PFAM/5-85
E0Y9F1	PF00118@PFAM/1-184	PF00118@PFAM/2-181	PF00118@PFAM/2-181
A0A355A0A6		PF01272@PFAM/2-61	PF01272@PFAM/4-61
A0A7W8CY83	PF00126@PFAM/3-63,PF03466@PFAM/86-302	PF00126@PFAM/3-61,PF03466@PFAM/117-283	PF00126@PFAM/3-61,PF03466@PFAM/100-285
A0A3Q3QP41	PF10320@PFAM/52-413	PF00001@PFAM/60-400	PF00001@PFAM/60-400
A0A7C6Z1S5	PF00361@PFAM/118-448,PF00662@PFAM/56-104	PF00361@PFAM/120-408,PF00662@PFAM/61-95	PF00361@PFAM/120-402,PF00662@PFAM/64-100
A0A542WCV9	PF00994@PFAM/221-376,PF03453@PFAM/16-220,PF03454@PFAM/371-453	PF00994@PFAM/231-365,PF03453@PFAM/56-217,PF03454@PFAM/378-440	PF00994@PFAM/231-365,PF03453@PFAM/55-217,PF03454@PFAM/378-441
A0A0F3RQ93	PF03881@PFAM/1-286	PF03881@PFAM/19-281	PF03881@PFAM/18-281
A0A0P4W4Q5	PF00010@PFAM/19-83	PF00010@PFAM/22-78	PF00010@PFAM/22-78
A0A194Q1Y0	PF07690@PFAM/30-449	PF07690@PFAM/51-405	PF07690@PFAM/54-401
F0L206	PF00403@PFAM/10-140,PF00122@PFAM/302-489,PF00702@PFAM/499-721	PF00122@PFAM/305-485,PF00403@PFAM/12-72,PF00403@PFAM/79-139,PF00702@PFAM/503-719	PF00122@PFAM/305-485,PF00403@PFAM/12-70,PF00403@PFAM/79-139,PF00702@PFAM/503-719
A0A014E1Y0	PF01430@PFAM/1-282	PF01430@PFAM/5-278	PF01430@PFAM/5-278
A0A485KVE1	PF00856@PFAM/6-252	PF00856@PFAM/88-247	PF00856@PFAM/88-246
A0A2A3IMA8	PF13822@PFAM/1-61	PF13822@PFAM/2-63	PF13822@PFAM/2-63
A0A671XLA0	PF00113@PFAM/45-315	PF00113@PFAM/101-311,PF03952@PFAM/3-104	PF00113@PFAM/100-311,PF03952@PFAM/3-104
A0A0F9XUV5	PF08874@PFAM/73-248	PF08874@PFAM/99-211	PF08874@PFAM/100-204
A0A2A6NSY8	PF05013@PFAM/9-245	PF05013@PFAM/29-235	PF05013@PFAM/28-235
A0A258GQ68	PF12679@PFAM/2-248	PF12679@PFAM/65-213	PF12679@PFAM/69-190
A0A0U4F332	PF03481@PFAM/199-339,PF01300@PFAM/21-202	PF01300@PFAM/24-199,PF03481@PFAM/201-334	PF01300@PFAM/24-199,PF03481@PFAM/201-334
A0A0G4KI80	PF00787@PFAM/131-240,PF09325@PFAM/284-499	PF00787@PFAM/141-228,PF09325@PFAM/309-459	PF00787@PFAM/139-228
A0A355EVK6	PF14237@PFAM/5-52	PF14237@PFAM/6-52	PF14237@PFAM/6-52
A0A2A9HGA6	PF01595@PFAM/6-192,PF03471@PFAM/332-416,PF00571@PFAM/191-322	PF00571@PFAM/201-257,PF00571@PFAM/271-319,PF01595@PFAM/11-183,PF03471@PFAM/335-410	PF00571@PFAM/200-257,PF00571@PFAM/273-319,PF01595@PFAM/17-184,PF03471@PFAM/335-411
A9QGY1	PF03143@PFAM/229-340,PF00009@PFAM/1-216	PF00009@PFAM/1-140,PF03143@PFAM/240-340,PF03144@PFAM/165-231	PF00009@PFAM/6-140,PF03143@PFAM/241-340,PF03144@PFAM/165-231
A0A4Y6RCX4	PF03466@PFAM/88-300,PF00126@PFAM/5-66	PF00126@PFAM/8-65,PF03466@PFAM/90-297	PF00126@PFAM/9-65,PF03466@PFAM/90-297
A0A011N2J1	PF13480@PFAM/153-323,PF04339@PFAM/127-146	PF13480@PFAM/174-302	PF13480@PFAM/170-293
A0A1C5PRN4	PF00005@PFAM/282-435,PF00005@PFAM/21-172	PF00005@PFAM/22-171,PF00005@PFAM/282-434	PF00005@PFAM/22-171,PF00005@PFAM/282-434
V5RC32	PF01451@PFAM/5-141	PF01451@PFAM/6-138	PF01451@PFAM/6-138
A0A7U5D876	PF13432@PFAM/325-395,PF13432@PFAM/33-253	PF13432@PFAM/148-217,PF13432@PFAM/76-137	PF13432@PFAM/82-131,PF13432@PFAM/153-215
A0A2G6LZR7	PF02129@PFAM/544-564,PF00326@PFAM/591-793,PF07676@PFAM/101-138	PF00326@PFAM/633-788,PF07676@PFAM/111-136	PF00326@PFAM/638-787,PF07676@PFAM/115-131
A0A7V3FYW8	PF10400@PFAM/87-179,PF03551@PFAM/5-86	PF03551@PFAM/8-79,PF10400@PFAM/92-170	PF03551@PFAM/7-79,PF10400@PFAM/93-170
A0A4Q9MHC8	PF04000@PFAM/230-318,PF09368@PFAM/619-705	PF09368@PFAM/632-704	PF09368@PFAM/632-705
A0A6H3AG86	PF04321@PFAM/1-284	PF04321@PFAM/4-279	PF04321@PFAM/4-279
F8DM46	PF01035@PFAM/70-152,PF02870@PFAM/1-67	PF01035@PFAM/72-149	PF01035@PFAM/72-149
A0A0N4YI05	PF00069@PFAM/1-155	PF00069@PFAM/4-77,PF00069@PFAM/45-155	PF00069@PFAM/7-72,PF00069@PFAM/78-155
A0A2S4KVA0	PF01370@PFAM/72-293	PF01370@PFAM/73-149	PF01370@PFAM/73-149
A0A6H2GQ50	PF00072@PFAM/4-115,PF04397@PFAM/136-239	PF00072@PFAM/4-112,PF04397@PFAM/144-237	PF00072@PFAM/4-112,PF04397@PFAM/144-237
A0A850UPJ8	PF11945@PFAM/1-321	PF11945@PFAM/13-299	PF11945@PFAM/13-300
A0A2P0ZFB1	PF02788@PFAM/11-137,PF00016@PFAM/144-201	PF00016@PFAM/144-201,PF02788@PFAM/14-134	PF00016@PFAM/144-201,PF02788@PFAM/14-134
A0A0L0PRD3	PF08352@PFAM/232-268,PF00005@PFAM/28-181	PF00005@PFAM/29-180,PF08352@PFAM/232-263	PF00005@PFAM/29-180,PF08352@PFAM/232-262
A0A8S3Y7W3	PF01612@PFAM/89-271	PF01612@PFAM/100-234	PF01612@PFAM/100-226
A0A0Q5RRG9	PF05173@PFAM/109-248,PF01113@PFAM/3-113	PF01113@PFAM/5-110,PF05173@PFAM/116-235	PF01113@PFAM/4-110,PF05173@PFAM/118-231
A0A1F7WC09	PF00749@PFAM/1-354,PF19269@PFAM/323-488	PF00749@PFAM/3-326,PF19269@PFAM/338-484	PF00749@PFAM/3-326,PF19269@PFAM/339-485
A0A3Q9SGH5	PF14173@PFAM/32-132	PF14173@PFAM/36-131	PF14173@PFAM/37-129
A0A2P7SFG2	PF08340@PFAM/202-296,PF03755@PFAM/1-162	PF03755@PFAM/3-159,PF08340@PFAM/212-296	PF03755@PFAM/3-159,PF08340@PFAM/212-296
E0MZZ2	PF10397@PFAM/21-103	PF10397@PFAM/21-105	PF10397@PFAM/21-104
A0A366VVY4	PF17042@PFAM/242-413,PF07005@PFAM/1-235	PF07005@PFAM/3-228,PF17042@PFAM/254-410	PF07005@PFAM/3-227,PF17042@PFAM/255-410
A0A8T0SGW3	PF00331@PFAM/18-347	PF00331@PFAM/40-320	PF00331@PFAM/41-310
A0A3R7EYG7	PF04079@PFAM/6-169	PF04079@PFAM/9-166	PF04079@PFAM/9-166
G3R5Q4	PF02931@PFAM/52-312,PF02932@PFAM/312-510	PF02931@PFAM/69-308,PF02932@PFAM/319-416	PF02931@PFAM/69-213,PF02932@PFAM/319-416
A0A671WEB2	PF00622@PFAM/413-540,PF00643@PFAM/146-192,PF04564@PFAM/8-84,PF13765@PFAM/367-419	PF00097@PFAM/15-54,PF00622@PFAM/420-526,PF00643@PFAM/151-189,PF13445@PFAM/15-54,PF13765@PFAM/368-416	PF00622@PFAM/420-527,PF00643@PFAM/151-189,PF13445@PFAM/15-52,PF13765@PFAM/368-416
A0A0G7ZMA6	PF00312@PFAM/6-88	PF00312@PFAM/8-88	PF00312@PFAM/8-88
A0A2W4P1H2	PF01509@PFAM/32-182,PF16198@PFAM/180-260,PF09157@PFAM/245-313	PF01509@PFAM/34-181,PF09157@PFAM/255-312,PF16198@PFAM/182-248	PF01509@PFAM/34-181,PF09157@PFAM/255-312,PF16198@PFAM/182-248
A0A4R5UDN5	PF00709@PFAM/5-426	PF00709@PFAM/6-423	PF00709@PFAM/6-423
A0A3S6F2G4	PF04999@PFAM/9-106	PF04999@PFAM/10-104	PF04999@PFAM/11-104
A0A841DWQ1	PF17863@PFAM/226-323,PF20030@PFAM/8-218	PF07726@PFAM/42-172,PF17863@PFAM/235-305	PF07726@PFAM/42-172,PF17863@PFAM/235-306
A0A8C7ILL1	PF00254@PFAM/11-105	PF00254@PFAM/14-105	PF00254@PFAM/14-105
A0A5H2YKT1	PF06568@PFAM/19-58	PF06568@PFAM/22-56	PF06568@PFAM/23-56
A0A8C4DM79	PF07690@PFAM/55-447	PF07690@PFAM/65-441	PF07690@PFAM/66-441
T0RE77	PF00112@PFAM/134-329,PF08246@PFAM/52-107	PF00112@PFAM/140-304	PF00112@PFAM/142-311
U2DZ37	PF13083@PFAM/2-80	PF13083@PFAM/4-78	PF13083@PFAM/4-78
A0A5C7WQY2	PF09286@PFAM/39-143,PF00082@PFAM/182-510	PF00082@PFAM/244-456	PF00082@PFAM/239-458
A0A424R899	PF00246@PFAM/38-324	PF00246@PFAM/50-189	PF00246@PFAM/54-189
A0A1H0KHD9	PF00121@PFAM/1-251	PF00121@PFAM/5-248	PF00121@PFAM/5-248
A0A178VL71	PF02469@PFAM/190-334,PF02469@PFAM/36-166	PF02469@PFAM/198-328	PF02469@PFAM/198-328
A0A1E3PTC1	PF00076@PFAM/502-569,PF10360@PFAM/244-398	PF10360@PFAM/249-365	PF10360@PFAM/249-393
A0A7X6QFY1	PF00664@PFAM/13-290,PF00005@PFAM/349-499	PF00005@PFAM/350-499,PF00664@PFAM/17-286	PF00005@PFAM/350-499,PF00664@PFAM/19-283
A0A2P5D6G2	PF00226@PFAM/40-103	PF00226@PFAM/41-98	PF00226@PFAM/41-99
A0A1U9VHT0	PF03328@PFAM/14-251	PF03328@PFAM/18-244	PF03328@PFAM/18-243
A0A378QEK2	PF13671@PFAM/2-134	PF13671@PFAM/3-105	PF13671@PFAM/47-115
A0A841XJC3	PF14667@PFAM/133-337	PF01554@PFAM/245-399,PF01554@PFAM/23-184	PF01554@PFAM/23-183,PF01554@PFAM/243-396
A0A2I0CAW0	PF00120@PFAM/90-443	PF00120@PFAM/100-440	PF00120@PFAM/100-440
A0A6L5H3I3	PF04991@PFAM/18-263	PF04991@PFAM/24-243	PF04991@PFAM/24-243
A0A834DBK5	PF01636@PFAM/40-299	PF01633@PFAM/80-261	PF01633@PFAM/80-262
A0A747C095	PF02753@PFAM/155-222,PF00345@PFAM/15-146	PF00345@PFAM/19-141,PF02753@PFAM/163-219	PF00345@PFAM/19-141,PF02753@PFAM/164-219
A0A413WE54	PF01252@PFAM/11-157	PF01252@PFAM/16-154	PF01252@PFAM/16-154
A0A3S5B7A4	PF07650@PFAM/206-290,PF00009@PFAM/9-180	PF01926@PFAM/13-127,PF07650@PFAM/211-287	PF01926@PFAM/13-127,PF07650@PFAM/211-287
M7P3K3	PF01722@PFAM/9-80	PF01722@PFAM/27-80	PF01722@PFAM/29-80
A0A7V6P084	PF06429@PFAM/167-253,PF00460@PFAM/3-37	PF00460@PFAM/11-35,PF06429@PFAM/182-249	PF00460@PFAM/5-30,PF06429@PFAM/190-249
A0A239RQ11	PF17932@PFAM/83-198,PF00440@PFAM/19-67	PF00440@PFAM/20-66	PF00440@PFAM/20-66
A0A7Y1MT96	PF14348@PFAM/38-243	PF14348@PFAM/50-240	PF14348@PFAM/51-240
A0A2U8QAS0	PF00005@PFAM/27-186,PF08352@PFAM/236-305	PF00005@PFAM/28-185,PF08352@PFAM/237-301	PF00005@PFAM/28-185,PF08352@PFAM/237-301
A0A3B7C8V0	PF00092@PFAM/357-547,PF12450@PFAM/242-343,PF13620@PFAM/22-120,PF12034@PFAM/528-714,PF07715@PFAM/113-237	PF00092@PFAM/358-522,PF07715@PFAM/121-236,PF12034@PFAM/534-711,PF12450@PFAM/255-343,PF13715@PFAM/24-104	PF00092@PFAM/358-523,PF07715@PFAM/130-235,PF12034@PFAM/534-713,PF12450@PFAM/250-341,PF13715@PFAM/24-106
A0A6N8TMH0	PF08534@PFAM/6-164	PF08534@PFAM/20-160	PF08534@PFAM/21-160
A0A349MNE5	PF12697@PFAM/38-298	PF00561@PFAM/38-287	PF00561@PFAM/38-286
A0A1B8U6N3	PF02782@PFAM/249-433,PF00370@PFAM/1-254	PF00370@PFAM/8-225	PF00370@PFAM/8-214
A0A1Y2S5P4	PF13340@PFAM/1-88	PF13340@PFAM/11-83	PF13340@PFAM/11-83
S2E3V3	PF13407@PFAM/49-73,PF13407@PFAM/109-163	PF01658@PFAM/140-249	PF01658@PFAM/142-249
A0A7D7WCP8	PF12697@PFAM/17-247	PF12697@PFAM/20-242	PF12697@PFAM/20-242
A0A5C9D6S5	PF09723@PFAM/1-41	PF09723@PFAM/1-39	PF09723@PFAM/1-38
A0A1F4F327	PF00753@PFAM/3-226,PF00581@PFAM/247-347	PF00581@PFAM/259-345,PF00753@PFAM/12-173	PF00581@PFAM/257-346,PF00753@PFAM/13-173
F4C9E2	PF07690@PFAM/9-449	PF07690@PFAM/19-406	PF07690@PFAM/19-404
Q1HLY3	PF00124@PFAM/1-243	PF00124@PFAM/1-236	PF00124@PFAM/1-236
A0A4R6EFR6	PF00528@PFAM/31-299,PF00528@PFAM/374-564	PF00528@PFAM/383-556,PF00528@PFAM/103-286	PF00528@PFAM/117-289
A0A4R2IBQ3	PF11162@PFAM/42-120	PF11162@PFAM/15-122	PF11162@PFAM/14-122
A0A5M9IE89	PF09839@PFAM/99-144,PF00263@PFAM/540-728,PF03958@PFAM/173-503	PF00263@PFAM/550-716,PF03958@PFAM/265-331,PF03958@PFAM/339-476,PF03958@PFAM/200-258	PF00263@PFAM/550-716,PF03958@PFAM/201-258,PF03958@PFAM/265-331,PF03958@PFAM/341-476
A0A146HLX9	PF00248@PFAM/18-351	PF00248@PFAM/20-343	PF00248@PFAM/20-343
A0A7Z7PTH2	PF02224@PFAM/5-210	PF02224@PFAM/6-197	PF02224@PFAM/6-196
A0A4U3HWN0	PF00332@PFAM/174-312	PF00332@PFAM/233-308	PF00332@PFAM/233-308
A0A497XQL1	PF00672@PFAM/63-119	PF00672@PFAM/66-115	PF00672@PFAM/69-115
A0A2P5W7Y9	PF00646@PFAM/128-183,PF00646@PFAM/13-66	PF00646@PFAM/20-56,PF00646@PFAM/139-177	PF00646@PFAM/21-60,PF00646@PFAM/138-177
A0A4P7PW29	PF02784@PFAM/13-271,PF00278@PFAM/5-361	PF00278@PFAM/18-354,PF02784@PFAM/24-266	PF00278@PFAM/17-354,PF02784@PFAM/23-266
A0A3P8B2H3	PF05486@PFAM/6-75	PF05486@PFAM/26-74	PF05486@PFAM/19-76
A0A508A3A0	PF03550@PFAM/38-212	PF03550@PFAM/51-208	PF03550@PFAM/51-208
A0A2E8A8H4	PF05768@PFAM/4-82	PF00462@PFAM/8-61,PF13417@PFAM/8-76	PF00462@PFAM/6-57
A0A7K9ZCM5	PF13418@PFAM/14-91,PF13415@PFAM/131-285	PF13415@PFAM/152-198,PF13854@PFAM/255-298,PF13854@PFAM/15-51	PF13415@PFAM/152-198,PF13854@PFAM/13-49,PF13854@PFAM/255-298
A0A1V6J953	PF01476@PFAM/217-267	PF01476@PFAM/218-266	PF01476@PFAM/218-266
A0A1B9QAB0	PF03466@PFAM/87-295,PF00126@PFAM/7-68	PF00126@PFAM/10-67,PF03466@PFAM/93-294	PF00126@PFAM/11-67,PF03466@PFAM/93-294
C8CQ94	PF00599@PFAM/3-26	PF00599@PFAM/1-97	PF00599@PFAM/1-97
A0A1F0T8U3	PF04138@PFAM/12-144	PF04138@PFAM/16-141	PF04138@PFAM/16-141
A0A663DUK5	PF20426@PFAM/133-478,PF02138@PFAM/1-97	PF02138@PFAM/2-95,PF20426@PFAM/192-469	PF02138@PFAM/15-95,PF20426@PFAM/196-472
A0A7K1SDW7	PF00756@PFAM/31-320	PF00756@PFAM/35-195	PF00756@PFAM/35-222
A0A5D2SIK9	PF09415@PFAM/11-108	PF09415@PFAM/53-108	PF09415@PFAM/55-108
A0A1Z4NAQ1	PF18924@PFAM/1-106	PF18924@PFAM/3-107	PF18924@PFAM/4-107
A0A2N3WWZ3	PF08974@PFAM/90-115,PF08974@PFAM/117-169	PF08974@PFAM/4-194	PF08974@PFAM/77-194
A0A7J6RR46	PF00225@PFAM/9-365	PF00225@PFAM/11-365	PF00225@PFAM/11-365
D7GE88	PF01557@PFAM/62-273,PF10370@PFAM/1-78	PF01557@PFAM/66-263,PF10370@PFAM/1-60	PF01557@PFAM/66-263,PF10370@PFAM/1-60
A0A2U1L6X5	PF13976@PFAM/357-461,PF14223@PFAM/59-229	PF13976@PFAM/366-433,PF14223@PFAM/74-209	PF13976@PFAM/370-432,PF14223@PFAM/74-210
A0A543FXT5	PF01544@PFAM/51-362	PF01544@PFAM/65-359	PF01544@PFAM/65-359
A0A6M5GC36	PF00692@PFAM/21-169	PF00692@PFAM/38-168	PF00692@PFAM/39-168
A0A2C9ESA1	PF00126@PFAM/12-72,PF03466@PFAM/90-298	PF00126@PFAM/14-70,PF03466@PFAM/94-295	PF00126@PFAM/14-70,PF03466@PFAM/93-295
A0A8C0BHV2	PF13855@PFAM/34-210,PF00307@PFAM/442-563	PF00307@PFAM/450-554,PF13855@PFAM/45-97,PF13855@PFAM/109-165	PF00307@PFAM/450-555,PF13855@PFAM/45-97,PF13855@PFAM/109-165
A0A4P8ICN5	PF16161@PFAM/3-199	PF16161@PFAM/3-192	PF16161@PFAM/5-198
A0A3B9X6Y1	PF00034@PFAM/61-154	PF13442@PFAM/65-135	PF13442@PFAM/66-135
A0A2U2BPD0	PF04381@PFAM/1-297	PF04381@PFAM/1-295	PF04381@PFAM/1-296
A0A1S8FIS1	PF03401@PFAM/42-323	PF03401@PFAM/44-320	PF03401@PFAM/45-320
A0A7E4V2Z5	PF00024@PFAM/101-221,PF00024@PFAM/256-453	PF00024@PFAM/264-343,PF00024@PFAM/107-184,PF00024@PFAM/353-436	PF00024@PFAM/107-184,PF00024@PFAM/265-343,PF00024@PFAM/356-438
T1P770	PF00116@PFAM/82-220,PF02790@PFAM/1-89	PF00116@PFAM/92-216,PF02790@PFAM/1-80	PF00116@PFAM/92-216,PF02790@PFAM/1-80
H2CZQ7	PF00115@PFAM/1-272	PF00115@PFAM/1-271	PF00115@PFAM/1-271
A0A2V7QDG2	PF12704@PFAM/17-271,PF02687@PFAM/299-360	PF02687@PFAM/302-360,PF12704@PFAM/19-250	PF02687@PFAM/302-359,PF12704@PFAM/20-249
A0A2D7LI13	PF00128@PFAM/28-396	PF00128@PFAM/29-388	PF00128@PFAM/29-389
A0A212S2X3	PF01053@PFAM/3-427	PF01053@PFAM/6-424	PF01053@PFAM/6-424
A0A3N8DAY8	PF03466@PFAM/86-297,PF00126@PFAM/4-63	PF00126@PFAM/6-61,PF03466@PFAM/95-272	PF00126@PFAM/6-61,PF03466@PFAM/96-270
A0A3M8CN26	PF12911@PFAM/15-81,PF00528@PFAM/109-297	PF00528@PFAM/113-296,PF12911@PFAM/20-72	PF00528@PFAM/113-296,PF12911@PFAM/20-72
A0A817N049			PF01207@PFAM/27-118
A0A379N9C0	PF01799@PFAM/79-153,PF00941@PFAM/171-351,PF03450@PFAM/345-457,PF00111@PFAM/6-92	PF00111@PFAM/10-69,PF00941@PFAM/178-345,PF01799@PFAM/82-151,PF03450@PFAM/355-453	PF00941@PFAM/178-345,PF01799@PFAM/82-150,PF03450@PFAM/356-452
A0A154IA00	PF01638@PFAM/22-108	PF12840@PFAM/18-75	PF12840@PFAM/18-76
A0A418SKZ3	PF15887@PFAM/97-344	PF10005@PFAM/4-97,PF15887@PFAM/102-337	PF10005@PFAM/3-97,PF15887@PFAM/101-336
A0A0E3Q724	PF02151@PFAM/189-230,PF08459@PFAM/354-512,PF01541@PFAM/7-90	PF01541@PFAM/11-86,PF02151@PFAM/191-225,PF08459@PFAM/355-503	PF01541@PFAM/12-86,PF02151@PFAM/191-225,PF08459@PFAM/355-503
A0A1I0QBW8	PF14509@PFAM/619-730,PF10566@PFAM/303-629,PF14508@PFAM/2-339	PF10566@PFAM/323-623,PF14508@PFAM/13-316,PF14509@PFAM/627-727	PF10566@PFAM/323-624,PF14508@PFAM/13-318,PF14509@PFAM/627-727
A0A347TML9	PF00580@PFAM/153-660,PF13361@PFAM/651-831	PF00580@PFAM/169-647,PF13361@PFAM/751-825	PF00580@PFAM/170-650,PF13361@PFAM/756-820
A0A166GTR6	PF14833@PFAM/182-318,PF03446@PFAM/6-187	PF03446@PFAM/7-183,PF14833@PFAM/186-315	PF03446@PFAM/8-183,PF14833@PFAM/186-316
A0A0E3BB25	PF00149@PFAM/1-262,PF02872@PFAM/337-532	PF00149@PFAM/4-260,PF02872@PFAM/360-519	PF00149@PFAM/4-260,PF02872@PFAM/359-519
A0A7L6YAM5	PF00990@PFAM/234-392,PF00563@PFAM/408-645,PF00989@PFAM/108-225	PF00563@PFAM/412-644,PF00990@PFAM/237-390,PF13426@PFAM/123-224	PF00563@PFAM/412-644,PF00990@PFAM/237-390,PF13426@PFAM/123-225
A0A0X8GKU9	PF02261@PFAM/1-117	PF02261@PFAM/1-114	PF02261@PFAM/1-114
D0BMA6	PF02096@PFAM/48-246	PF02096@PFAM/57-238	PF02096@PFAM/57-239
A0A2I4HQT3	PF12146@PFAM/38-198	PF12146@PFAM/149-199,PF12146@PFAM/45-115	PF12146@PFAM/43-126
A0A3B7MIT6	PF02627@PFAM/30-126	PF02627@PFAM/49-114	PF02627@PFAM/52-116
A0A0K0QKN4	PF05119@PFAM/40-159	PF05119@PFAM/52-149	PF05119@PFAM/52-148
A0A1G8IX36	PF02350@PFAM/17-358	PF02350@PFAM/26-355	PF02350@PFAM/27-355
A0A6I6E903	PF00891@PFAM/131-353,PF16864@PFAM/31-129	PF00891@PFAM/162-349,PF16864@PFAM/41-111	PF00891@PFAM/134-348,PF16864@PFAM/41-101
A0A3S0II63	PF02653@PFAM/1-231	PF02653@PFAM/28-227	PF02653@PFAM/27-228
A0A8D3E9K9	PF02793@PFAM/31-107,PF00002@PFAM/105-361	PF00002@PFAM/114-357,PF02793@PFAM/43-104	PF00002@PFAM/114-357,PF02793@PFAM/41-104
A0A2T5QA71	PF01613@PFAM/5-163	PF01613@PFAM/11-157	PF01613@PFAM/11-158
A0A0J1GIL2	PF13419@PFAM/1-170	PF13419@PFAM/1-168	PF13419@PFAM/1-168
A0A2A4KD04	PF04186@PFAM/19-149	PF04186@PFAM/24-142	PF04186@PFAM/23-142
A0A4Q7IBZ6	PF03279@PFAM/259-561,PF00535@PFAM/5-177	PF00535@PFAM/9-125,PF03279@PFAM/339-556	PF00535@PFAM/8-128,PF03279@PFAM/338-552
A0A1I6PBJ5	PF01654@PFAM/3-434	PF01654@PFAM/7-426	PF01654@PFAM/7-426
A0A6I0E941	PF01116@PFAM/10-356	PF01116@PFAM/15-355	PF01116@PFAM/15-355
A0A165NJI0	PF00160@PFAM/1-144	PF00160@PFAM/9-137	PF00160@PFAM/9-137
S4XP48	PF06245@PFAM/2-338	PF06245@PFAM/4-319	PF06245@PFAM/4-318
A0A520WQJ9	PF13411@PFAM/18-95	PF13411@PFAM/23-90	PF13411@PFAM/23-90
A0A5B0VHE3	PF00795@PFAM/10-286	PF00795@PFAM/15-268	PF00795@PFAM/15-267
A0A1Q7YCW2	PF00378@PFAM/14-208	PF00378@PFAM/19-202	PF00378@PFAM/21-203
Q2L638	PF00148@PFAM/20-388	PF00148@PFAM/22-374	PF00148@PFAM/22-379
A0A1B7WMK9	PF14595@PFAM/3-116	PF00085@PFAM/14-113	PF00085@PFAM/12-113
A0A804K9A7	PF01789@PFAM/76-236	PF01789@PFAM/86-233	PF01789@PFAM/84-233
A0A517DU13	PF02681@PFAM/1-148	PF02681@PFAM/11-143	PF02681@PFAM/10-143
N9FRV7	PF07963@PFAM/1-30,PF11612@PFAM/45-199	PF07963@PFAM/1-25,PF11612@PFAM/58-192	PF07963@PFAM/1-25,PF11612@PFAM/59-188
A0A522EEK4	PF12802@PFAM/29-100	PF12802@PFAM/40-96	PF12802@PFAM/40-97
A0A440KL38	PF07991@PFAM/1-151,PF16896@PFAM/120-275	PF03807@PFAM/4-89,PF16896@PFAM/121-275	PF03807@PFAM/4-89,PF16896@PFAM/121-275
A0A164GDW8	PF00125@PFAM/3-82	PF09415@PFAM/17-86	PF09415@PFAM/21-88
A0A836GNI1	PF00536@PFAM/378-443,PF12796@PFAM/6-169	PF00536@PFAM/385-441,PF07647@PFAM/381-440,PF12796@PFAM/28-101	PF00536@PFAM/389-439,PF12796@PFAM/27-101
A0A1Q4RX10	PF08852@PFAM/5-385	PF08852@PFAM/19-383	PF08852@PFAM/13-384
A0A4P8BZE4	PF06174@PFAM/1-62	PF06174@PFAM/1-65	PF06174@PFAM/1-65
A0A7M3DRF1	PF07690@PFAM/31-440	PF07690@PFAM/41-433	PF07690@PFAM/41-433
A0A1G1ZTK2	PF12705@PFAM/6-253	PF12705@PFAM/141-251	PF12705@PFAM/141-247
A0A1G5RTS1	PF01029@PFAM/1-140	PF01029@PFAM/5-139	PF01029@PFAM/5-139
U5MZM6	PF00078@PFAM/40-220	PF00078@PFAM/47-217	PF00078@PFAM/47-218
A0A2E5KE35	PF01478@PFAM/121-353,PF06750@PFAM/16-77	PF01478@PFAM/257-350	PF01478@PFAM/277-350
A0A5M3PY28	PF06853@PFAM/16-151	PF06853@PFAM/27-144	PF06853@PFAM/29-146
A0A7K9R0N6	PF00628@PFAM/220-274	PF00628@PFAM/227-271	PF00628@PFAM/227-271
A0A069DLD4	PF13193@PFAM/472-549,PF00501@PFAM/30-466	PF00501@PFAM/37-463,PF13193@PFAM/473-548	PF00501@PFAM/38-464,PF13193@PFAM/473-548
A0A7W2YKL6	PF00534@PFAM/179-354,PF13439@PFAM/13-177	PF00534@PFAM/185-343,PF13439@PFAM/13-171	PF00534@PFAM/185-343
A0A4D6WTJ8	PF00572@PFAM/14-135	PF00572@PFAM/16-133	PF00572@PFAM/15-133
A0A2V7DK54	PF19346@PFAM/1-251,PF11141@PFAM/250-329	PF11141@PFAM/262-327,PF19346@PFAM/10-251	PF11141@PFAM/262-327,PF19346@PFAM/11-250
A0A015X9L0	PF05164@PFAM/5-96	PF05164@PFAM/7-87	PF05164@PFAM/7-88
A0A4Q7G6R1	PF00348@PFAM/32-291	PF00348@PFAM/43-281	PF00348@PFAM/44-282
A0A4S9JUS7	PF04438@PFAM/5-43	PF04438@PFAM/9-38	PF04438@PFAM/11-37
A0A512CLJ8	PF00275@PFAM/2-412	PF00275@PFAM/7-406	PF00275@PFAM/7-404
A0A0E0G8D5	PF20452@PFAM/21-85	PF20452@PFAM/12-93	PF20452@PFAM/21-83
A0A2S7X7Z0	PF02311@PFAM/36-116	PF07883@PFAM/43-111	PF07883@PFAM/44-111
A0A353K9F0	PF02569@PFAM/3-235	PF02569@PFAM/9-221	PF02569@PFAM/10-223
A0A2N1JJF7	PF01068@PFAM/505-713,PF04679@PFAM/724-830,PF13298@PFAM/335-450	PF01068@PFAM/511-708,PF04679@PFAM/728-823,PF13298@PFAM/339-430	PF01068@PFAM/510-708,PF04679@PFAM/727-823,PF13298@PFAM/339-420
A0A1S3NQC8	PF00067@PFAM/34-499	PF00067@PFAM/38-485	PF00067@PFAM/38-473
S7NP08	PF00240@PFAM/1-75,PF04758@PFAM/72-133	PF00240@PFAM/5-70,PF04758@PFAM/75-132	PF00240@PFAM/4-70,PF04758@PFAM/75-132
A0A2U2JB25	PF13432@PFAM/26-47,PF14559@PFAM/228-360	PF00515@PFAM/289-322,PF07719@PFAM/289-322,PF13432@PFAM/228-288,PF14559@PFAM/228-288	PF00515@PFAM/291-322,PF13432@PFAM/227-289
A0A1I5NSB0	PF01494@PFAM/3-357	PF01494@PFAM/6-341	PF01494@PFAM/6-322
A0A2G9MTY8	PF18731@PFAM/147-249	PF18731@PFAM/119-256	PF18731@PFAM/136-255
A0A1I1CMZ0	PF04173@PFAM/12-140	PF07681@PFAM/10-91	PF07681@PFAM/10-91
A0A6J2N919	PF00105@PFAM/111-180,PF00104@PFAM/227-421,PF11825@PFAM/1-111	PF00104@PFAM/239-417,PF00105@PFAM/112-180,PF11825@PFAM/11-107	PF00104@PFAM/240-417,PF00105@PFAM/112-180,PF11825@PFAM/1-108
A0A7J6A4M5	PF00209@PFAM/48-568	PF00209@PFAM/50-564	PF00209@PFAM/50-564
A0A351A5W8	PF18947@PFAM/19-229,PF00015@PFAM/268-458	PF00015@PFAM/289-447,PF00672@PFAM/1-41,PF18947@PFAM/163-224,PF18947@PFAM/2-137	PF00015@PFAM/289-446,PF00672@PFAM/2-34,PF18947@PFAM/68-134,PF18947@PFAM/159-221
A0A0Q8TCZ1	PF00563@PFAM/4-67	PF00563@PFAM/1-66	PF00563@PFAM/1-64
A0A385AJH2	PF00001@PFAM/1-55	PF00001@PFAM/2-54	PF00001@PFAM/5-54
A0A2S6WKQ4	PF04760@PFAM/1-55	PF04760@PFAM/1-50	PF04760@PFAM/1-51
A0A239FKN6	PF13408@PFAM/118-197,PF07508@PFAM/1-109	PF07508@PFAM/15-103,PF13408@PFAM/123-180	PF07508@PFAM/16-73,PF13408@PFAM/123-179
C1J9P3	PF01348@PFAM/343-497,PF01824@PFAM/1-357	PF01348@PFAM/359-469,PF01824@PFAM/1-331	PF01348@PFAM/360-469,PF01824@PFAM/1-331
A0A7G7C4J2	PF01418@PFAM/9-97,PF01380@PFAM/142-283	PF01380@PFAM/146-276,PF01418@PFAM/20-93	PF01380@PFAM/146-275,PF01418@PFAM/20-93
A0A5T2ZR69	PF07105@PFAM/1-169	PF07105@PFAM/1-168	PF07105@PFAM/1-167
A0A350Y3L9	PF12773@PFAM/1-64,PF00481@PFAM/461-712	PF12773@PFAM/4-48,PF13672@PFAM/499-686	PF12773@PFAM/4-48,PF13672@PFAM/501-688
A0A2M7VXV5	PF02357@PFAM/1-120,PF00467@PFAM/128-167	PF00467@PFAM/130-161,PF02357@PFAM/11-113	PF00467@PFAM/130-158,PF02357@PFAM/11-113
A0A523WGU7	PF02780@PFAM/191-318,PF02779@PFAM/1-181	PF02779@PFAM/3-178,PF02780@PFAM/193-315	PF02779@PFAM/3-178,PF02780@PFAM/193-315
A0A2G6NUZ9	PF02096@PFAM/1-121	PF02096@PFAM/1-120	PF02096@PFAM/1-120
A0A3M7BJM9	PF02383@PFAM/49-533,PF12456@PFAM/689-818	PF02383@PFAM/61-530,PF12456@PFAM/701-804	PF02383@PFAM/60-530,PF12456@PFAM/699-811
A0A1S2C340	PF00571@PFAM/2-64,PF00571@PFAM/67-131	PF00571@PFAM/89-128,PF00571@PFAM/9-59	PF00571@PFAM/9-59,PF00571@PFAM/96-129
A0A0P8VTR6	PF01709@PFAM/2-242	PF01709@PFAM/5-239	PF01709@PFAM/5-239
A0A2H0C2K4	PF01266@PFAM/12-423	PF01593@PFAM/20-378	PF01593@PFAM/20-356
A0A828SLT0	PF20375@PFAM/66-367	PF20375@PFAM/71-364	PF20375@PFAM/74-367
A0A220NHV4	PF02874@PFAM/21-99,PF00006@PFAM/144-368,PF00306@PFAM/370-501	PF00006@PFAM/150-365,PF00306@PFAM/372-496,PF02874@PFAM/27-93	PF00006@PFAM/150-365,PF00306@PFAM/372-496,PF02874@PFAM/27-93
A0A8C2DI07	PF13893@PFAM/280-506,PF13893@PFAM/137-275	PF00076@PFAM/434-493,PF11835@PFAM/166-247,PF13893@PFAM/306-409	PF00076@PFAM/434-491,PF11835@PFAM/163-247,PF13893@PFAM/305-409
A0A387HAS0	PF00296@PFAM/1-281	PF00296@PFAM/8-250	PF00296@PFAM/8-248
A0A1S7D197	PF05198@PFAM/6-86,PF00707@PFAM/84-178	PF00707@PFAM/91-174,PF05198@PFAM/15-83	PF00707@PFAM/92-174,PF05198@PFAM/14-83
X6P0S3	PF12874@PFAM/490-513,PF01715@PFAM/47-434	PF01715@PFAM/55-403	PF01715@PFAM/77-406
A0A0K2WBR0	PF16916@PFAM/84-161,PF01545@PFAM/1-79	PF16916@PFAM/86-155	PF16916@PFAM/85-155
K6H0T3	PF01380@PFAM/40-186	PF13580@PFAM/11-144	PF13580@PFAM/10-143
A0A6I3WK54	PF00196@PFAM/31-90	PF00196@PFAM/34-89	PF00196@PFAM/34-88
A0A1L9CSZ1	PF00406@PFAM/3-174	PF00406@PFAM/6-169	PF00406@PFAM/6-169
A0A120F7R8	PF10517@PFAM/84-203	PF10517@PFAM/96-201	PF10517@PFAM/96-201
A0A5B6VX71	PF03069@PFAM/6-428	PF03069@PFAM/12-412	PF03069@PFAM/12-412
A0A7L9D2S9	PF00253@PFAM/42-99	PF00253@PFAM/46-99	PF00253@PFAM/46-99
A0A2E4Q519	PF12225@PFAM/31-138	PF12225@PFAM/41-131	PF12225@PFAM/39-130
A0A1F3Q678	PF08818@PFAM/12-144	PF08818@PFAM/20-135	PF08818@PFAM/20-136
A0A2W6ZAH5	PF02230@PFAM/1-209	PF02230@PFAM/16-205	PF02230@PFAM/17-204
A0A2C5W636	PF00120@PFAM/89-441,PF16952@PFAM/2-119	PF00120@PFAM/108-428,PF16952@PFAM/6-105	PF00120@PFAM/107-428,PF16952@PFAM/4-105
A0A3F2UXA8	PF07287@PFAM/3-390	PF07287@PFAM/8-351	PF07287@PFAM/8-353
A0A1G3QJJ0	PF09394@PFAM/13-113	PF09394@PFAM/23-111	PF09394@PFAM/25-111
A0A0S7ZJ40	PF00155@PFAM/28-428	PF00155@PFAM/68-373	PF00155@PFAM/70-360
A0A8J7FUS4	PF00504@PFAM/3-67	PF00504@PFAM/28-50	PF00504@PFAM/28-53
A0A2T2WJF6	PF01257@PFAM/3-148	PF01257@PFAM/10-145	PF01257@PFAM/12-144
A0A806HRL5	PF00271@PFAM/229-339,PF04851@PFAM/3-196	PF00270@PFAM/29-196,PF00271@PFAM/241-339	PF00270@PFAM/29-196,PF00271@PFAM/241-339
A0A143QI77	PF00282@PFAM/21-384	PF00282@PFAM/35-377	PF00282@PFAM/35-377
A0A0S4TG87	PF03501@PFAM/8-109	PF03501@PFAM/15-105	PF03501@PFAM/14-105
B1J3I1	PF13505@PFAM/3-227	PF03922@PFAM/24-227	PF03922@PFAM/24-227
A0A3M5QKD5	PF11462@PFAM/36-77	PF11462@PFAM/2-81	PF11462@PFAM/7-79
A0A258TC56	PF08281@PFAM/127-185,PF07638@PFAM/23-122	PF08281@PFAM/130-181	PF08281@PFAM/130-181
A0A755W1D1	PF07338@PFAM/26-179,PF07338@PFAM/242-309	PF07338@PFAM/254-309,PF07338@PFAM/34-90,PF07338@PFAM/113-169	PF07338@PFAM/34-90,PF07338@PFAM/113-169,PF07338@PFAM/254-309
A0A8J7BCX0	PF07466@PFAM/170-369	PF07466@PFAM/180-369	PF07466@PFAM/186-368
A0A7Y4TB63	PF00216@PFAM/1-92	PF00216@PFAM/1-91	PF00216@PFAM/1-91
T0DR94	PF05036@PFAM/213-315,PF03330@PFAM/109-207	PF03330@PFAM/117-204,PF05036@PFAM/245-306	PF03330@PFAM/117-204,PF05036@PFAM/245-306
A0A4R4SF05	PF02683@PFAM/11-233	PF02683@PFAM/22-225	PF02683@PFAM/22-225
A0A3R9M8Z5	PF18990@PFAM/33-444	PF18990@PFAM/51-412	PF18990@PFAM/66-426
A0A6G2SZ64	PF00561@PFAM/95-496	PF00561@PFAM/104-293,PF08386@PFAM/411-508	PF08386@PFAM/414-510
A0A7S0T6T7	PF04176@PFAM/50-255	PF04176@PFAM/86-233	PF04176@PFAM/74-241
A0A3Q3G715	PF00620@PFAM/218-370	PF00620@PFAM/221-351	PF00620@PFAM/221-345
A0A1W9HVH3	PF00571@PFAM/4-132	PF00571@PFAM/74-128,PF00571@PFAM/10-59	PF00571@PFAM/10-59,PF00571@PFAM/73-128
A9P240	PF00484@PFAM/115-287	PF00484@PFAM/119-276	PF00484@PFAM/119-275
A0A8J7PLV7	PF00297@PFAM/2-212	PF00297@PFAM/98-186	PF00297@PFAM/66-187
A0A8H5V953	PF13468@PFAM/4-243	PF13468@PFAM/6-196	PF13468@PFAM/6-195
A0A7T0GZA6	PF01168@PFAM/1-225,PF00842@PFAM/227-358	PF00842@PFAM/234-357,PF01168@PFAM/8-219	PF00842@PFAM/234-357,PF01168@PFAM/8-219
A0A091UBA6	PF00046@PFAM/15-70,PF03798@PFAM/71-276	PF00046@PFAM/25-69,PF03798@PFAM/75-268	PF00046@PFAM/25-69,PF03798@PFAM/75-268
A0A669Q529	PF02854@PFAM/362-607	PF02854@PFAM/390-589	PF02854@PFAM/391-589
A0A7I8JHC9	PF03980@PFAM/14-123	PF03980@PFAM/27-118	PF03980@PFAM/26-116
A0A1E1FBD1		PF00227@PFAM/2-55	PF00227@PFAM/3-54
A0A523G125	PF13573@PFAM/36-73,PF13573@PFAM/111-149	PF13573@PFAM/40-71,PF13573@PFAM/117-146,PF13573@PFAM/117-145	PF13573@PFAM/121-144
A0A5Q0M1U2	PF00496@PFAM/71-436	PF00496@PFAM/74-401	PF00496@PFAM/74-401
E9XLP2	PF12844@PFAM/2-65	PF01381@PFAM/6-52	PF01381@PFAM/6-52
Q6FWZ4	PF00953@PFAM/115-310	PF00953@PFAM/129-301	PF00953@PFAM/131-301
A0A2V8QAF9	PF01625@PFAM/44-208	PF01625@PFAM/48-200	PF01625@PFAM/48-200
A0A1B3UF78	PF00115@PFAM/1-198	PF00115@PFAM/2-197	PF00115@PFAM/2-197
A0A2S5M066	PF05746@PFAM/170-281,PF02092@PFAM/1-144	PF02092@PFAM/1-142,PF05746@PFAM/173-274	PF02092@PFAM/1-143,PF05746@PFAM/175-275
A0A7U9IXN5	PF00035@PFAM/153-225,PF14622@PFAM/14-148	PF00035@PFAM/156-223,PF14622@PFAM/20-142	PF00035@PFAM/156-223,PF14622@PFAM/20-141
A0A3C0QJ25	PF04232@PFAM/1-84	PF04232@PFAM/3-83	PF04232@PFAM/3-83
E6RAA5	PF00348@PFAM/14-278	PF00348@PFAM/21-270	PF00348@PFAM/21-270
A0A8A0XZ43	PF00453@PFAM/3-111	PF00453@PFAM/3-108	PF00453@PFAM/3-108
A0A658A6R1	PF00005@PFAM/21-168	PF00005@PFAM/23-167	PF00005@PFAM/23-167
A0A814Z0Q3	PF05327@PFAM/1-529	PF05327@PFAM/21-509	PF05327@PFAM/8-506
A0A7C7F8R5	PF00166@PFAM/1-95	PF00166@PFAM/3-94	PF00166@PFAM/3-94
A0A411BPB8	PF11443@PFAM/1-472	PF11443@PFAM/155-447,PF11443@PFAM/15-105	PF11443@PFAM/17-90,PF11443@PFAM/177-447
A0A2G3D713	PF03106@PFAM/291-352	PF03106@PFAM/293-350	PF03106@PFAM/293-350
A0A2S3GWI3	PF00083@PFAM/24-495	PF00083@PFAM/34-492	PF00083@PFAM/34-489
A0A2D8G6Q4	PF03060@PFAM/2-326	PF03060@PFAM/7-314	PF03060@PFAM/8-314
A0A6P9FGN1	PF00131@PFAM/1-61	PF00131@PFAM/1-61	PF00131@PFAM/1-60
A0A1F9WGL1		PF17253@PFAM/1-48,PF17253@PFAM/1-67	PF17253@PFAM/1-66
A0A7X8CAS2	PF01746@PFAM/20-228	PF01746@PFAM/23-220	PF01746@PFAM/23-220
A0A059X6Y9	PF01790@PFAM/1-122	PF01790@PFAM/1-121	PF01790@PFAM/4-121
A0A7X0YYH1	PF04069@PFAM/28-304	PF04069@PFAM/34-299	PF04069@PFAM/34-299
A0A293SMN2	PF03167@PFAM/49-232	PF03167@PFAM/58-211	PF03167@PFAM/57-210
Q9RJB0	PF03364@PFAM/97-253	PF03364@PFAM/108-226	PF03364@PFAM/108-226
D2KFM2	PF00331@PFAM/1-102	PF00331@PFAM/3-84	PF00331@PFAM/3-81
A0A127AYI7	PF03462@PFAM/1-185,PF00472@PFAM/188-303	PF00472@PFAM/190-300,PF03462@PFAM/3-182	PF00472@PFAM/190-300,PF03462@PFAM/2-182
A0A512P9T6	PF00582@PFAM/1-130	PF00582@PFAM/3-127	PF00582@PFAM/3-127
A0A7G9SLJ6	PF04138@PFAM/10-141	PF04138@PFAM/16-133	PF04138@PFAM/16-133
A0A0Q8I920	PF06041@PFAM/4-179	PF06041@PFAM/5-175	PF06041@PFAM/7-175
R4VLU3	PF00361@PFAM/122-432	PF00361@PFAM/132-426	PF00361@PFAM/132-426
A0A1R3KGF9	PF03168@PFAM/63-180	PF03168@PFAM/72-172	PF03168@PFAM/72-172
A0A536RA91	PF00933@PFAM/48-378	PF00933@PFAM/55-372	PF00933@PFAM/73-372
A0A520XYJ6	PF03060@PFAM/7-423	PF03060@PFAM/219-335	PF03060@PFAM/219-339
A0A3E2YKS8	PF08352@PFAM/230-300,PF00005@PFAM/23-182	PF00005@PFAM/24-181,PF08352@PFAM/233-297	PF00005@PFAM/24-181,PF08352@PFAM/233-297
A0A2V5QSU9	PF05019@PFAM/62-216,PF01642@PFAM/230-249	PF01642@PFAM/57-256	PF01642@PFAM/73-255
R5VV91	PF12849@PFAM/16-294	PF12849@PFAM/32-284	PF12849@PFAM/32-283
A0A7Y5AQQ6	PF00460@PFAM/9-42	PF00460@PFAM/15-39	PF00460@PFAM/19-39
A0A1G9WUP6	PF02801@PFAM/297-419,PF00109@PFAM/28-319	PF00109@PFAM/50-290,PF02801@PFAM/299-411	PF00109@PFAM/52-289,PF02801@PFAM/300-411
A0A374V221	PF14898@PFAM/6-101	PF14898@PFAM/8-100	PF14898@PFAM/9-99
A0A3S5Y0I5	PF00318@PFAM/8-231	PF00318@PFAM/12-225	PF00318@PFAM/13-226
A0A6G7IZW4	PF01408@PFAM/11-171,PF19051@PFAM/171-445	PF01408@PFAM/42-166,PF19051@PFAM/207-317	PF01408@PFAM/42-166,PF19051@PFAM/210-328
Q6AK85	PF00581@PFAM/20-117	PF00581@PFAM/26-110	PF00581@PFAM/26-112
M1QCG3	PF00001@PFAM/1-107	PF00001@PFAM/1-102	PF00001@PFAM/1-99
A0A0C1JBK1	PF01645@PFAM/80-483	PF01645@PFAM/147-470	PF01645@PFAM/152-470
A0A8T0VUF8	PF10186@PFAM/1-419	PF10186@PFAM/10-379	PF10186@PFAM/10-364
A0A086J3W0	PF01248@PFAM/9-107	PF01248@PFAM/14-87	PF01248@PFAM/16-78
A0A1X3KVM2	PF03143@PFAM/1-44	PF03143@PFAM/1-43	PF03143@PFAM/1-43
A0A6C1PK77	PF04951@PFAM/1-256	PF04951@PFAM/1-249	PF04951@PFAM/1-253
A0A5R9ASW4	PF01202@PFAM/11-164	PF01202@PFAM/13-163	PF01202@PFAM/13-163
A0A363MZG7	PF13519@PFAM/181-283	PF13519@PFAM/183-281	PF13519@PFAM/183-281
A0A327JW37	PF02594@PFAM/4-85	PF02594@PFAM/7-82	PF02594@PFAM/7-82
A0A0P6IXU9	PF00069@PFAM/47-335	PF00069@PFAM/47-335	PF00069@PFAM/47-335
A0A7V4Y9R8	PF01029@PFAM/3-132	PF01029@PFAM/6-130	PF01029@PFAM/5-129
A0A7U1KUI5	PF01491@PFAM/1-105	PF01491@PFAM/1-103	PF01491@PFAM/1-103
A0A0P7E913	PF04909@PFAM/16-337	PF04909@PFAM/107-333	PF04909@PFAM/107-333
A0A2M7K3D6	PF01555@PFAM/25-261	PF01555@PFAM/28-245	PF01555@PFAM/28-246
A0A0H2ZG10	PF12833@PFAM/250-334,PF01965@PFAM/16-198	PF01965@PFAM/33-197,PF12833@PFAM/254-329	PF01965@PFAM/45-196,PF12833@PFAM/254-329
A0A455SEQ2	PF13419@PFAM/3-193	PF13419@PFAM/5-189	PF13419@PFAM/5-188
A0A1B1A259	PF12571@PFAM/1-157	PF12571@PFAM/3-101	PF12571@PFAM/3-98
A0A4Y9GK40	PF03466@PFAM/14-224	PF03466@PFAM/20-220	PF03466@PFAM/19-220
A0A7R8WKG8	PF00777@PFAM/417-451,PF00777@PFAM/211-415	PF00777@PFAM/230-300	PF00777@PFAM/226-405
A0A4Q3PG46	PF01699@PFAM/1-107	PF01699@PFAM/1-104	PF01699@PFAM/2-99
A0A7Y5WTF4	PF02614@PFAM/1-466	PF02614@PFAM/1-463	PF02614@PFAM/2-463
A0A1A8FN40	PF00071@PFAM/1-117	PF00071@PFAM/2-113	PF00071@PFAM/1-113
A0A5A5TYJ4	PF00750@PFAM/87-461,PF05746@PFAM/441-563,PF03485@PFAM/1-87	PF00750@PFAM/94-436,PF03485@PFAM/6-83,PF05746@PFAM/451-563	PF00750@PFAM/93-436,PF03485@PFAM/7-83,PF05746@PFAM/451-563
A0A172WK38	PF00924@PFAM/128-400	PF00924@PFAM/139-392	PF00924@PFAM/137-392
A0A7L8W8P0	PF13304@PFAM/49-198	PF00005@PFAM/17-160	PF00005@PFAM/17-160
A0A1A3DBX0	PF17765@PFAM/87-262,PF13560@PFAM/3-72	PF13560@PFAM/6-66,PF17765@PFAM/91-260	PF13560@PFAM/6-67,PF17765@PFAM/91-260
A0A816K2E1	PF00970@PFAM/40-150,PF00175@PFAM/157-268	PF00175@PFAM/158-264,PF00970@PFAM/50-148	PF00175@PFAM/158-264,PF00970@PFAM/50-148
A0A7K0LAB5	PF05721@PFAM/1-225	PF05721@PFAM/12-213	PF05721@PFAM/21-213
A0A8C6YIM9	PF00214@PFAM/67-135	PF00214@PFAM/77-135	PF00214@PFAM/85-136
A0A0R3M7M2	PF00238@PFAM/1-122	PF00238@PFAM/1-122	PF00238@PFAM/1-122
A0A2K2V4P4	PF00005@PFAM/19-163	PF00005@PFAM/19-163	PF00005@PFAM/19-163
A0A6G1M8K1	PF13419@PFAM/26-206	PF13419@PFAM/29-202	PF13419@PFAM/29-197
A0A1B1JZA2	PF10041@PFAM/1-86	PF10041@PFAM/1-84	PF10041@PFAM/1-84
A0A1A2LNH5	PF02909@PFAM/87-218,PF00440@PFAM/18-71	PF00440@PFAM/22-66,PF17929@PFAM/95-216	PF00440@PFAM/22-66,PF17929@PFAM/95-216
A0A0E2B6W9	PF13593@PFAM/10-315	PF01758@PFAM/46-221	PF01758@PFAM/44-222
A0A4U0TM41	PF11338@PFAM/1-93	PF11338@PFAM/2-91	PF11338@PFAM/1-91
A0A101S2T4	PF01168@PFAM/16-287	PF01168@PFAM/25-273	PF01168@PFAM/25-273
A0A2M9ZAV7	PF00528@PFAM/87-313	PF00528@PFAM/93-306	PF00528@PFAM/93-306
A0A316FIW5	PF00903@PFAM/140-279,PF00903@PFAM/7-120	PF00903@PFAM/144-269	PF00903@PFAM/144-269
A0A023ICE5	PF00115@PFAM/1-139	PF00115@PFAM/1-139	PF00115@PFAM/1-139
A0A1H4BA69	PF01795@PFAM/1-318	PF01795@PFAM/5-313	PF01795@PFAM/5-314
A0A6P5H2G8	PF02893@PFAM/229-348,PF16016@PFAM/400-576,PF00168@PFAM/83-186	PF00168@PFAM/88-184,PF02893@PFAM/240-302,PF16016@PFAM/410-555	PF00168@PFAM/89-184,PF02893@PFAM/238-300,PF16016@PFAM/410-555
A0A520A768	PF05971@PFAM/1-298	PF05971@PFAM/5-298	PF05971@PFAM/5-297
A0A6J5JGX9	PF00324@PFAM/11-458	PF00324@PFAM/15-440	PF00324@PFAM/15-437
A0A8C5EK88	PF03372@PFAM/174-570	PF03372@PFAM/273-535	PF03372@PFAM/255-535
N6Z0I4	PF07690@PFAM/15-435	PF07690@PFAM/27-381	PF07690@PFAM/28-382
A0A8J6JLH3	PF00528@PFAM/44-271	PF00528@PFAM/82-265	PF00528@PFAM/82-265
A0A2N4W4P5	PF06296@PFAM/1-115	PF06296@PFAM/1-115	PF06296@PFAM/1-113
A0A2V9TTA4	PF09335@PFAM/21-165	PF09335@PFAM/56-159	PF09335@PFAM/53-160
A0A506QQN8	PF01613@PFAM/1-177	PF01613@PFAM/17-161	PF01613@PFAM/17-159
A0A2D9Y8H3	PF05721@PFAM/40-280	PF05721@PFAM/60-274	PF05721@PFAM/60-275
A0A1I7JGK1	PF09832@PFAM/108-185	PF09832@PFAM/120-177	PF09832@PFAM/120-177
A0A0C5RZ71	PF00005@PFAM/21-156	PF00005@PFAM/22-152	PF00005@PFAM/22-152
A0A7W8P8J3	PF13663@PFAM/1-60	PF13663@PFAM/1-56	PF13663@PFAM/1-56
A0A4Q1VWZ7	PF01638@PFAM/38-118	PF01022@PFAM/43-87	PF01022@PFAM/43-87
A0A060W9Y4		PF00067@PFAM/2-63	PF00067@PFAM/3-46
A0A8H9GNY9	PF03405@PFAM/21-342	PF03405@PFAM/57-300	PF03405@PFAM/58-297
M2TKB8	PF01814@PFAM/37-187	PF01814@PFAM/49-177	PF01814@PFAM/50-175
E6U0W5	PF13411@PFAM/9-82	PF13411@PFAM/13-78	PF13411@PFAM/13-79
A0A662VYV7	PF12836@PFAM/22-83	PF04919@PFAM/36-78,PF12836@PFAM/30-79	PF12836@PFAM/30-82
A0A0W0SDL8	PF02534@PFAM/132-653	PF10412@PFAM/175-227,PF12696@PFAM/493-621	PF10412@PFAM/177-222,PF12696@PFAM/494-621
G7NHC0	PF01217@PFAM/13-176	PF01217@PFAM/21-157	PF01217@PFAM/20-157
A0A109MXW8	PF00883@PFAM/173-494,PF02789@PFAM/4-152	PF00883@PFAM/183-489,PF02789@PFAM/20-146	PF00883@PFAM/184-489,PF02789@PFAM/18-146
Q6G755		PF01047@PFAM/28-90	PF01047@PFAM/28-90
A0A2X0M6L1	PF18802@PFAM/144-281,PF18758@PFAM/244-583	PF18758@PFAM/454-526,PF18758@PFAM/320-521,PF18802@PFAM/165-254	PF18758@PFAM/325-525,PF18802@PFAM/169-256
A0A7S0F376	PF03382@PFAM/48-182	PF03382@PFAM/85-151	PF03382@PFAM/77-152
A0A1I5Y636	PF02653@PFAM/37-367	PF02653@PFAM/45-323	PF02653@PFAM/45-321
A0A644V2W5	PF00005@PFAM/31-181	PF00005@PFAM/37-180	PF00005@PFAM/38-180
A0A7M4CGK6	PF00737@PFAM/16-67	PF00737@PFAM/17-67	PF00737@PFAM/17-67
A0A2D7AF10	PF00276@PFAM/1-93	PF00276@PFAM/3-89	PF00276@PFAM/3-89
A0A1F6TCG8	PF00953@PFAM/57-235	PF00953@PFAM/72-226	PF00953@PFAM/74-226
A0A8J2WCI0	PF03031@PFAM/232-404	PF03031@PFAM/234-395	PF03031@PFAM/234-395
A0A522AZD2	PF03960@PFAM/5-116	PF03960@PFAM/7-114	PF03960@PFAM/7-113
A0A413DUK3	PF01969@PFAM/1-157	PF01969@PFAM/16-152	PF01969@PFAM/13-150
A0A3Q3FYV2	PF00184@PFAM/45-127	PF00184@PFAM/46-124,PF00220@PFAM/27-35	PF00184@PFAM/46-124,PF00220@PFAM/27-35
A0A257N1I3	PF03929@PFAM/2-426	PF03929@PFAM/12-367	PF03929@PFAM/12-368
A0A7S0I636	PF00211@PFAM/56-219	PF00211@PFAM/66-203	PF00211@PFAM/68-199
A0A1G6N786	PF08402@PFAM/284-379,PF00005@PFAM/36-177	PF00005@PFAM/37-176,PF08402@PFAM/292-373	PF00005@PFAM/37-176,PF08402@PFAM/292-373
A0A1Q5ZUD0	PF13591@PFAM/4-96	PF13591@PFAM/8-90	PF13591@PFAM/7-88
A0A1W2BGS6	PF04305@PFAM/19-299	PF04305@PFAM/49-292	PF04305@PFAM/49-292
A0A0D5Y0U8	PF00593@PFAM/126-708	PF00593@PFAM/217-705,PF07715@PFAM/63-163	PF00593@PFAM/245-706,PF07715@PFAM/73-163
A0A4P6UNN4	PF07690@PFAM/7-371	PF07690@PFAM/23-345	PF07690@PFAM/15-347
A0A839XI51	PF04267@PFAM/2-87	PF04267@PFAM/3-81	PF04267@PFAM/3-80
A0A3B5B9J2	PF07679@PFAM/1-174	PF07679@PFAM/2-84,PF07679@PFAM/91-173	PF07679@PFAM/3-84,PF07679@PFAM/95-172
A0A661R7K6	PF07977@PFAM/11-142	PF07977@PFAM/14-139	PF07977@PFAM/14-139
A0A2W1AGT0	PF02622@PFAM/11-136	PF02622@PFAM/20-122	PF02622@PFAM/15-137
A0A5F1RMN7	PF13443@PFAM/4-72	PF01381@PFAM/11-64	PF13443@PFAM/10-65
A0A7X8FDZ0	PF00216@PFAM/1-94	PF00216@PFAM/1-90	PF00216@PFAM/1-90
N9RF61	PF00743@PFAM/4-432	PF00743@PFAM/78-345,PF13450@PFAM/9-61	PF00743@PFAM/77-214,PF13450@PFAM/9-62
A0A6J1UXB7	PF11669@PFAM/37-148	PF11669@PFAM/41-142	PF11669@PFAM/41-142
A0A7U9NR23	PF04399@PFAM/82-215,PF13417@PFAM/3-87	PF04399@PFAM/86-215,PF13417@PFAM/3-74	PF04399@PFAM/86-214,PF13417@PFAM/3-75
A0A2E7A910	PF00069@PFAM/18-282,PF03793@PFAM/375-681	PF00069@PFAM/20-270,PF03793@PFAM/529-589,PF03793@PFAM/461-522,PF03793@PFAM/390-455	PF00069@PFAM/20-270,PF03793@PFAM/390-437,PF03793@PFAM/461-522,PF03793@PFAM/528-589
A0A1G2VP97	PF01632@PFAM/5-67	PF01632@PFAM/8-67	PF01632@PFAM/11-67
B4YUN4	PF00001@PFAM/1-171	PF13853@PFAM/1-170	PF13853@PFAM/3-170
A0A851BWS9	PF07690@PFAM/8-452	PF05978@PFAM/38-425	PF05978@PFAM/39-424
A0A2U8PYZ7	PF00496@PFAM/98-515	PF00496@PFAM/101-471	PF00496@PFAM/98-469
A0A2R4E5K5	PF00529@PFAM/13-361,PF16576@PFAM/43-306	PF16576@PFAM/63-289	PF16576@PFAM/62-289
A0A1N7I9Q3	PF03070@PFAM/3-216	PF03070@PFAM/8-211	PF03070@PFAM/9-211
A0A6G0J049	PF01746@PFAM/159-342	PF01746@PFAM/167-335	PF01746@PFAM/168-337
A0A820ELM2	PF02089@PFAM/1-252	PF02089@PFAM/1-241	PF02089@PFAM/1-240
A0A118K5N8	PF02045@PFAM/210-270	PF02045@PFAM/213-268	PF02045@PFAM/213-268
A4QHX0	PF00149@PFAM/2-249	PF00149@PFAM/4-224	PF00149@PFAM/4-224
A0A077S4S7	PF04718@PFAM/60-194	PF04718@PFAM/93-193	PF04718@PFAM/88-193
A0A7Z0ZW61	PF00389@PFAM/1-293	PF00389@PFAM/10-287,PF02826@PFAM/91-262	PF00389@PFAM/5-283,PF02826@PFAM/91-262
A0A3V4SM01	PF06611@PFAM/1-61	PF06611@PFAM/2-58	PF06611@PFAM/2-58
F0GDV2	PF19744@PFAM/7-124	PF19744@PFAM/10-120	PF19744@PFAM/10-120
A0A8H5V9N0	PF00756@PFAM/16-284	PF00756@PFAM/23-272	PF00756@PFAM/23-269
E9KH06	PF00121@PFAM/1-148	PF00121@PFAM/4-148	PF00121@PFAM/3-148
A0A8I1C0X0	PF09831@PFAM/3-179	PF09831@PFAM/3-179	PF09831@PFAM/3-179
A0A484H4J5	PF01648@PFAM/3-134	PF01648@PFAM/4-101	PF01648@PFAM/4-80
A0A343US17	PF14602@PFAM/24-180	PF00132@PFAM/111-153,PF00132@PFAM/133-166,PF00132@PFAM/30-71	PF00132@PFAM/115-145
A0A2V5H204	PF00890@PFAM/1-321	PF00890@PFAM/4-314	PF00890@PFAM/5-315
A0A0F8AYU4	PF08315@PFAM/2-156	PF08315@PFAM/5-151	PF08315@PFAM/5-154
A0A564T662	PF01161@PFAM/2-157	PF01161@PFAM/16-157	PF01161@PFAM/15-157
A0A0M8TF28	PF13561@PFAM/8-246	PF13561@PFAM/10-240	PF13561@PFAM/10-240
A0A4Q2YNY5	PF00034@PFAM/17-132	PF13442@PFAM/19-85	PF13442@PFAM/17-85
A0A357FJM9	PF13673@PFAM/14-146	PF00583@PFAM/34-134	PF00583@PFAM/48-134
I5D460	PF07702@PFAM/88-239,PF00392@PFAM/4-70	PF00392@PFAM/6-68,PF07702@PFAM/95-232	PF00392@PFAM/6-68,PF07702@PFAM/93-232
A0A2K4FD27	PF00636@PFAM/8-120	PF00636@PFAM/11-109	PF00636@PFAM/11-109
A7K328	PF01136@PFAM/69-337	PF01136@PFAM/75-336	PF01136@PFAM/75-336
A0A7Y6VRB2	PF18135@PFAM/1-344	PF18135@PFAM/3-189,PF18135@PFAM/205-314	PF18135@PFAM/1-183,PF18135@PFAM/196-323
A0A8T6VI34	PF01061@PFAM/1-65	PF01061@PFAM/2-65	PF01061@PFAM/2-64
A0A183T7X8	PF00501@PFAM/4-321	PF00501@PFAM/37-291	PF00501@PFAM/31-284
A0A6L7LG44	PF12006@PFAM/24-367	PF12006@PFAM/56-345	PF12006@PFAM/57-362
D4G587	PF00657@PFAM/4-205	PF13472@PFAM/7-197	PF13472@PFAM/7-197
A0A0C3JR80	PF01809@PFAM/1-70	PF01809@PFAM/2-68	PF01809@PFAM/3-68
A0A7Y8QEW2	PF14602@PFAM/74-144	PF00132@PFAM/107-140,PF14602@PFAM/78-92	PF00132@PFAM/107-140,PF14602@PFAM/78-92
A0A3R6KGW1	PF14602@PFAM/15-146	PF00132@PFAM/15-49,PF14602@PFAM/103-137	PF00132@PFAM/15-49,PF14602@PFAM/103-137
A0A7I7MTU6	PF00440@PFAM/17-68	PF00440@PFAM/19-65	PF00440@PFAM/19-64
K4A7E1	PF02536@PFAM/95-562	PF02536@PFAM/195-309,PF02536@PFAM/257-556,PF02536@PFAM/293-404	PF02536@PFAM/207-287,PF02536@PFAM/248-555
A0A538DNS3	PF00296@PFAM/1-323	PF00296@PFAM/5-275	PF00296@PFAM/5-212
A0A2A6K5J7	PF12681@PFAM/2-124	PF00903@PFAM/6-118	PF00903@PFAM/6-117
A0A7L4DYG0	PF00025@PFAM/1-167	PF00071@PFAM/1-160	PF00071@PFAM/1-160
A0A7Z8VXK4	PF03022@PFAM/93-365	PF03022@PFAM/99-337	PF03022@PFAM/99-351
A0A847Z0H2	PF00584@PFAM/4-60	PF00584@PFAM/5-59	PF00584@PFAM/5-59
A0A1Q6EXZ2	PF01636@PFAM/1-242	PF01636@PFAM/23-216	PF01636@PFAM/22-215
A0A7S1NFJ8	PF05773@PFAM/55-168	PF05773@PFAM/67-166	PF05773@PFAM/66-166
A0A1B1G801	PF03061@PFAM/24-110	PF03061@PFAM/29-101	PF03061@PFAM/29-100
A0A7J4JKT6	PF00238@PFAM/1-132	PF00238@PFAM/14-131	PF00238@PFAM/14-132
A0A7X9D1I3	PF12705@PFAM/1-270	PF12705@PFAM/13-97,PF12705@PFAM/93-249	PF12705@PFAM/14-249
A0A0D8HC85	PF13701@PFAM/1-284	PF13701@PFAM/17-261	PF13701@PFAM/9-264
A0A495XEZ5	PF17240@PFAM/12-145	PF17240@PFAM/16-142	PF17240@PFAM/16-139
A0A1Q7ZUJ8	PF00149@PFAM/26-252	PF00149@PFAM/31-222	PF00149@PFAM/30-222
A0A845E5H6	PF00950@PFAM/2-277	PF00950@PFAM/8-271	PF00950@PFAM/7-271
A0A2D8GEC9	PF01551@PFAM/151-266	PF01551@PFAM/158-260	PF01551@PFAM/157-260
A0A7Y2KZP2	PF00210@PFAM/24-172	PF00210@PFAM/32-165	PF00210@PFAM/32-165
A0A6N6L711	PF08668@PFAM/14-224	PF08668@PFAM/24-220	PF08668@PFAM/25-220
A0A7W8NAJ5	PF00534@PFAM/181-360,PF13579@PFAM/12-186	PF00534@PFAM/196-340,PF13439@PFAM/19-170	PF00534@PFAM/198-341,PF13439@PFAM/18-169
A0A6B3LD29	PF00271@PFAM/211-323,PF16124@PFAM/474-559,PF00270@PFAM/17-185	PF00270@PFAM/20-179,PF00271@PFAM/217-322,PF16124@PFAM/508-555	PF00270@PFAM/19-179,PF00271@PFAM/219-322,PF16124@PFAM/509-554
A0A445ZUB2	PF02894@PFAM/138-314,PF01408@PFAM/1-132	PF01408@PFAM/3-126,PF02894@PFAM/151-304	PF01408@PFAM/3-126,PF02894@PFAM/150-309
A0A7K2F3T6	PF07228@PFAM/415-643,PF13581@PFAM/29-180	PF07228@PFAM/422-641,PF13581@PFAM/41-161	PF07228@PFAM/421-642
A0A293L988	PF00651@PFAM/170-287,PF07707@PFAM/289-354	PF00651@PFAM/196-282	PF00651@PFAM/195-281
A0A7T1SZC3	PF00512@PFAM/267-302,PF08918@PFAM/5-196,PF02518@PFAM/374-485	PF02518@PFAM/378-474,PF08918@PFAM/10-189	PF02518@PFAM/377-472,PF08918@PFAM/10-189
A0A3M9M9E0	PF20030@PFAM/13-225,PF17863@PFAM/241-320	PF07726@PFAM/49-179,PF17863@PFAM/246-313	PF07726@PFAM/49-179,PF17863@PFAM/246-311
A0A5R1R2Y2	PF08282@PFAM/15-162	PF08282@PFAM/87-150	PF08282@PFAM/87-150
A0A0W1LG57	PF05545@PFAM/3-45	PF05545@PFAM/9-45	PF05545@PFAM/9-45
A0A4U5Q8L3	PF00931@PFAM/1-180	PF00931@PFAM/2-180	PF00931@PFAM/6-177
A0A2S5PFH1	PF00725@PFAM/188-286,PF02737@PFAM/6-187	PF00725@PFAM/189-284,PF02737@PFAM/7-185	PF00725@PFAM/189-284,PF02737@PFAM/7-185
C4T934	PF00895@PFAM/28-47	PF00895@PFAM/1-55	PF00895@PFAM/1-55
A0A8I1E3E6	PF00043@PFAM/73-200,PF13417@PFAM/2-89	PF00043@PFAM/128-194,PF02798@PFAM/2-73,PF13410@PFAM/128-189,PF13417@PFAM/9-78	PF00043@PFAM/137-194,PF02798@PFAM/2-73
A0A2W1T8I1	PF10502@PFAM/20-226	PF10502@PFAM/26-224	PF10502@PFAM/27-224
A0A2T4CZK4	PF08264@PFAM/675-847,PF00133@PFAM/24-646,PF06827@PFAM/890-925	PF00133@PFAM/28-636,PF06827@PFAM/894-921,PF08264@PFAM/681-836	PF00133@PFAM/28-636,PF06827@PFAM/895-921,PF08264@PFAM/681-836
C8CQ59	PF00064@PFAM/79-440	PF00064@PFAM/114-447	PF00064@PFAM/114-447
A0A443TKW2	PF00009@PFAM/9-213,PF03143@PFAM/303-402,PF03144@PFAM/230-303	PF00009@PFAM/10-209,PF03143@PFAM/306-400,PF03144@PFAM/233-302	PF00009@PFAM/10-209,PF03143@PFAM/306-400,PF03144@PFAM/233-302
A0A317SHH7	PF01157@PFAM/1-107	PF01157@PFAM/1-101	PF01157@PFAM/1-101
A0A3Q9UV60	PF00497@PFAM/78-314	PF00497@PFAM/86-309	PF00497@PFAM/86-309
A0A2E2Y0L8	PF01612@PFAM/323-531,PF00476@PFAM/532-919,PF02739@PFAM/4-175,PF01367@PFAM/175-273	PF00476@PFAM/539-916,PF01367@PFAM/178-268,PF01612@PFAM/327-507,PF02739@PFAM/6-174	PF00476@PFAM/540-916,PF01367@PFAM/176-270,PF01612@PFAM/327-506,PF02739@PFAM/6-174
A0A5S3UI02	PF13715@PFAM/23-117,PF00593@PFAM/186-797,PF07715@PFAM/109-221	PF00593@PFAM/332-794,PF07715@PFAM/115-218,PF13715@PFAM/25-104	PF00593@PFAM/367-794,PF07715@PFAM/117-218,PF13715@PFAM/25-104
A0A6N1BIL7	PF04965@PFAM/26-139	PF04965@PFAM/32-132	PF04965@PFAM/32-132
A0A1A8CWS6	PF00595@PFAM/181-263,PF00595@PFAM/622-710,PF00595@PFAM/318-401	PF00595@PFAM/324-397,PF00595@PFAM/628-696,PF00595@PFAM/184-259	PF00595@PFAM/182-260,PF00595@PFAM/326-398,PF00595@PFAM/627-696
A0A8F5Z889	PF10385@PFAM/57-79	PF04565@PFAM/1-24,PF10385@PFAM/34-99	PF04565@PFAM/1-24,PF10385@PFAM/34-99
A0A6L5YRR7	PF17763@PFAM/196-323,PF00710@PFAM/1-194	PF00710@PFAM/3-183,PF17763@PFAM/204-313	PF00710@PFAM/4-182,PF17763@PFAM/204-307
A0A2C3QEH4	PF17912@PFAM/233-293,PF03215@PFAM/4-158,PF08402@PFAM/272-360	PF00005@PFAM/21-162,PF03459@PFAM/301-356,PF17912@PFAM/236-289	PF00005@PFAM/21-162,PF03459@PFAM/299-355,PF17912@PFAM/236-289
A0A8S3WK75		PF11938@PFAM/3-72	PF11938@PFAM/3-73
A0A6N3GQN7	PF07690@PFAM/21-428	PF07690@PFAM/25-417	PF07690@PFAM/27-418
G0CAM1	PF02896@PFAM/245-547,PF05524@PFAM/4-130,PF00391@PFAM/147-227	PF00391@PFAM/155-226,PF02896@PFAM/253-542,PF05524@PFAM/7-129	PF00391@PFAM/155-226,PF02896@PFAM/253-542,PF05524@PFAM/6-129
A0A2J8IMC0	PF00169@PFAM/189-299,PF00779@PFAM/301-332,PF00616@PFAM/1-142	PF00169@PFAM/194-293,PF00616@PFAM/39-141,PF00779@PFAM/303-330	PF00169@PFAM/194-292,PF00616@PFAM/40-139,PF00779@PFAM/303-330
A0A7Y2ZI90	PF07973@PFAM/146-194,PF01411@PFAM/1-50,PF02272@PFAM/222-372	PF02272@PFAM/229-367,PF07973@PFAM/148-191	PF02272@PFAM/262-368,PF07973@PFAM/148-191
A0A6A4G676	PF13432@PFAM/81-162,PF13432@PFAM/276-571	PF13176@PFAM/422-455,PF13181@PFAM/534-562,PF13181@PFAM/119-152,PF13432@PFAM/363-455,PF13432@PFAM/345-378	PF13181@PFAM/121-151,PF13181@PFAM/535-560,PF13432@PFAM/324-374,PF13432@PFAM/405-456
A0A420SRN6	PF00153@PFAM/1-182	PF00153@PFAM/16-103,PF00153@PFAM/108-171	PF00153@PFAM/15-101,PF00153@PFAM/110-171
Q3IZA1	PF07687@PFAM/220-403,PF01546@PFAM/76-533	PF01546@PFAM/126-448	PF01546@PFAM/127-354
T5HL89	PF00085@PFAM/1-80	PF00085@PFAM/4-75,PF13192@PFAM/7-59	PF13192@PFAM/5-55
A0A3L8A4M9	PF14289@PFAM/36-143,PF08534@PFAM/248-402	PF13905@PFAM/281-380,PF14289@PFAM/39-138	PF13905@PFAM/282-380,PF14289@PFAM/38-140
A0A8T9F2F9	PF02702@PFAM/408-622,PF02702@PFAM/15-230,PF00582@PFAM/243-369,PF00582@PFAM/635-770	PF00582@PFAM/641-767,PF02702@PFAM/21-221,PF02702@PFAM/410-619	PF02702@PFAM/21-222,PF02702@PFAM/410-619
A0A291FW18	PF00089@PFAM/21-234	PF00089@PFAM/37-166	PF00089@PFAM/39-158
A0A2M7HYM5	PF01797@PFAM/33-127	PF01797@PFAM/20-144	PF01797@PFAM/12-134
A0A1Q3DZI4	PF13673@PFAM/13-158	PF00583@PFAM/39-137	PF00583@PFAM/33-136
A0A559PI72	PF01546@PFAM/65-355,PF07687@PFAM/162-277	PF01546@PFAM/67-351,PF07687@PFAM/168-264	PF01546@PFAM/67-351,PF07687@PFAM/168-264
A0A085VNZ9	PF14226@PFAM/10-143,PF03171@PFAM/176-285	PF03171@PFAM/185-277,PF14226@PFAM/14-137	PF03171@PFAM/185-277,PF14226@PFAM/14-137
A0A7K0K2L0	PF12710@PFAM/5-201	PF12710@PFAM/6-193	PF12710@PFAM/6-191
A0A379FKW5	PF00589@PFAM/198-387,PF14659@PFAM/103-158,PF13356@PFAM/1-104,PF13102@PFAM/180-201	PF00589@PFAM/212-373,PF13356@PFAM/7-92	PF00589@PFAM/212-373,PF13356@PFAM/7-93
A0A1V6MJ67	PF00437@PFAM/81-370	PF00437@PFAM/87-362	PF00437@PFAM/86-362
V5L1E4	PF00078@PFAM/165-359,PF00077@PFAM/1-119	PF00077@PFAM/14-105,PF00078@PFAM/170-339	PF00077@PFAM/14-105,PF00078@PFAM/170-339
A0A818ZH76	PF00076@PFAM/562-645,PF00076@PFAM/122-195,PF00076@PFAM/220-291	PF00076@PFAM/124-194,PF00076@PFAM/575-641,PF00076@PFAM/221-290	PF00076@PFAM/124-194,PF00076@PFAM/221-290,PF00076@PFAM/579-642
A0A174FUX5	PF14667@PFAM/131-342,PF01554@PFAM/21-187	PF01554@PFAM/254-410,PF01554@PFAM/23-184	PF01554@PFAM/23-184,PF01554@PFAM/252-408
R5BYQ0	PF01118@PFAM/2-147,PF02774@PFAM/157-326	PF01118@PFAM/3-142,PF02774@PFAM/160-317	PF01118@PFAM/3-142,PF02774@PFAM/161-317
A0A1D3K4G8	PF13309@PFAM/128-200,PF08348@PFAM/1-116	PF08348@PFAM/4-109,PF13309@PFAM/134-198	PF08348@PFAM/6-110,PF13309@PFAM/137-198
K3WFI0	PF00075@PFAM/20-165	PF13456@PFAM/31-159	PF13456@PFAM/31-158
A0A071M2W3	PF00378@PFAM/8-266	PF00378@PFAM/14-262	PF00378@PFAM/14-262
A0A853FAK2	PF12802@PFAM/28-87,PF01614@PFAM/138-275	PF01614@PFAM/146-270,PF09339@PFAM/29-79	PF01614@PFAM/147-270,PF09339@PFAM/29-79
A0A0U1YHE8	PF01059@PFAM/8-83,PF00662@PFAM/64-125,PF00361@PFAM/133-449,PF06455@PFAM/398-607	PF00361@PFAM/135-419,PF00662@PFAM/69-119,PF06455@PFAM/424-603	PF00361@PFAM/135-420,PF00662@PFAM/69-119,PF06455@PFAM/424-603
A0A8D2AS06	PF00400@PFAM/93-133,PF00400@PFAM/227-267,PF00400@PFAM/183-223,PF00400@PFAM/313-353,PF00400@PFAM/357-395,PF00400@PFAM/270-309	PF00400@PFAM/271-309,PF00400@PFAM/360-394,PF00400@PFAM/329-353,PF00400@PFAM/227-267,PF00400@PFAM/98-133	PF00400@PFAM/97-133,PF00400@PFAM/227-267,PF00400@PFAM/271-309,PF00400@PFAM/329-353,PF00400@PFAM/360-394
A0A3D8NP25	PF04632@PFAM/183-208,PF04632@PFAM/210-292,PF04632@PFAM/159-181,PF12805@PFAM/70-96,PF04632@PFAM/297-702	PF13515@PFAM/379-505	PF13515@PFAM/383-505
H8G5U4	PF13411@PFAM/1-75	PF13411@PFAM/1-69	PF13411@PFAM/1-69
A0A814HGX1	PF00089@PFAM/108-390	PF00089@PFAM/112-154,PF00089@PFAM/115-390	PF00089@PFAM/112-151,PF00089@PFAM/165-390
A0A0S3F220	PF02885@PFAM/1-64,PF00591@PFAM/64-325	PF00591@PFAM/69-319,PF02885@PFAM/10-60	PF00591@PFAM/70-319,PF02885@PFAM/10-60
A0A653MZA8	PF07992@PFAM/3-364	PF07992@PFAM/5-169	PF07992@PFAM/5-168
A0A160TRX1	PF02311@PFAM/45-126	PF07883@PFAM/53-109	PF07883@PFAM/52-109
A0A2R7NWB1	PF17874@PFAM/77-474,PF00512@PFAM/473-540,PF00072@PFAM/722-834,PF02518@PFAM/584-698	PF00072@PFAM/723-832,PF00512@PFAM/474-538,PF02518@PFAM/586-693,PF13424@PFAM/237-305,PF13424@PFAM/229-266	PF00072@PFAM/723-832,PF00512@PFAM/474-538,PF02518@PFAM/587-693,PF13424@PFAM/233-302
A0A241VT99	PF13593@PFAM/1-287	PF01758@PFAM/12-193	PF01758@PFAM/11-194
A0A6Q2YLX0	PF06384@PFAM/10-89	PF06384@PFAM/10-88	PF06384@PFAM/11-88
A0A0Q8YXQ2	PF02133@PFAM/8-420	PF02133@PFAM/15-385	PF02133@PFAM/15-386
A0A5J1UUT1	PF00890@PFAM/6-401,PF02910@PFAM/445-594	PF00890@PFAM/7-397,PF02910@PFAM/453-581	PF00890@PFAM/7-397,PF02910@PFAM/453-581
A0A8S2ZJL9	PF13516@PFAM/22-74,PF13516@PFAM/77-104,PF13516@PFAM/106-160	PF13516@PFAM/136-158,PF13516@PFAM/25-46,PF13516@PFAM/80-102,PF13516@PFAM/25-46,PF13516@PFAM/108-130	PF13516@PFAM/25-46,PF13516@PFAM/80-102,PF13516@PFAM/107-126,PF13516@PFAM/135-157
A0A098MEN1	PF06866@PFAM/12-186	PF06866@PFAM/19-181	PF06866@PFAM/18-181
A0A7Y0AXE7	PF01810@PFAM/9-209	PF01810@PFAM/17-205	PF01810@PFAM/17-206
A0A2H3HUS1	PF04757@PFAM/1-289,PF15227@PFAM/353-388	PF04757@PFAM/22-277	PF04757@PFAM/25-278
L9XAP6	PF00005@PFAM/19-168	PF00005@PFAM/19-167	PF00005@PFAM/19-167
A0A8C1G9C5	PF09380@PFAM/213-308,PF00373@PFAM/98-214,PF09379@PFAM/20-86,PF08736@PFAM/304-356	PF00373@PFAM/103-211,PF08736@PFAM/310-346,PF09379@PFAM/30-84,PF09380@PFAM/217-302	PF00373@PFAM/104-211,PF08736@PFAM/310-343,PF09379@PFAM/36-84,PF09380@PFAM/217-302
A0A261FFW3	PF01195@PFAM/4-199	PF01195@PFAM/7-197	PF01195@PFAM/7-197
A0A259IDB5	PF04452@PFAM/72-160,PF20260@PFAM/19-63	PF04452@PFAM/76-173,PF20260@PFAM/19-63	PF04452@PFAM/73-173,PF20260@PFAM/18-62
A0A1F9LSH2	PF00027@PFAM/105-192,PF00027@PFAM/229-325	PF00027@PFAM/236-320	PF00027@PFAM/105-185,PF00027@PFAM/235-319
A0A162CQJ5	PF06013@PFAM/4-87	PF06013@PFAM/5-88	PF06013@PFAM/11-83
A0A246K5Z5	PF16653@PFAM/135-394,PF03435@PFAM/3-144	PF03435@PFAM/4-137,PF16653@PFAM/141-389	PF03435@PFAM/4-137,PF16653@PFAM/141-389
Q55Q59	PF03656@PFAM/1-147	PF03656@PFAM/1-93	PF03656@PFAM/7-92
A0A7E6DJG2	PF00254@PFAM/32-140,PF13499@PFAM/142-215	PF00254@PFAM/44-137,PF13202@PFAM/192-210,PF13499@PFAM/148-210	PF00254@PFAM/43-137,PF13202@PFAM/190-210
A0A0M6YL21	PF16320@PFAM/3-57,PF00542@PFAM/55-125	PF00542@PFAM/59-125,PF16320@PFAM/5-52	PF00542@PFAM/59-125,PF16320@PFAM/5-51
A0A1Q9PFH0	PF13412@PFAM/284-329,PF13412@PFAM/128-175	PF13412@PFAM/130-170	PF13412@PFAM/133-173
A0A661Q4S5	PF00285@PFAM/33-433	PF00285@PFAM/42-423	PF00285@PFAM/42-423
A0A7I7M8Q7	PF04851@PFAM/12-195,PF16124@PFAM/409-485,PF00271@PFAM/230-341	PF00270@PFAM/27-194,PF00271@PFAM/247-340	PF00270@PFAM/26-196,PF00271@PFAM/248-340
A0A7J7TKE9	PF00735@PFAM/140-426	PF00735@PFAM/142-418	PF00735@PFAM/142-418
A0A7W3A489	PF12147@PFAM/266-586,PF12697@PFAM/33-421	PF12146@PFAM/33-268,PF12147@PFAM/278-584	PF12146@PFAM/32-268,PF12147@PFAM/276-583
A0A395MBA5	PF00397@PFAM/407-437,PF00397@PFAM/349-380,PF00397@PFAM/248-279,PF00168@PFAM/11-136,PF00632@PFAM/521-829	PF00168@PFAM/30-120,PF00397@PFAM/349-378,PF00397@PFAM/408-437,PF00397@PFAM/249-278,PF00632@PFAM/525-828	PF00168@PFAM/30-118,PF00397@PFAM/249-278,PF00397@PFAM/349-378,PF00397@PFAM/408-437,PF00632@PFAM/525-827
A0A6I3J4C8	PF07516@PFAM/567-785,PF07517@PFAM/2-388,PF01043@PFAM/226-342	PF01043@PFAM/231-339,PF02810@PFAM/822-840,PF07516@PFAM/570-780,PF07517@PFAM/8-383	PF01043@PFAM/231-339,PF02810@PFAM/822-840,PF07516@PFAM/571-779,PF07517@PFAM/9-383
A0A848Y900	PF02826@PFAM/1-62	PF02826@PFAM/1-63	PF02826@PFAM/4-62
A0A1U8CF23	PF01403@PFAM/308-503,PF01437@PFAM/512-577	PF01403@PFAM/313-495,PF01437@PFAM/517-559	PF01403@PFAM/313-495,PF01437@PFAM/516-543
A0A6P4IZX8	PF12861@PFAM/237-295,PF04757@PFAM/12-220	PF04757@PFAM/21-214,PF13920@PFAM/249-293	PF04757@PFAM/21-205,PF13920@PFAM/248-293
A0A0Q6PAP9	PF12823@PFAM/15-149	PF12823@PFAM/16-147	PF12823@PFAM/16-147
A0A2K9PX74	PF01509@PFAM/33-193,PF16198@PFAM/191-237	PF01509@PFAM/36-192,PF16198@PFAM/193-232	PF01509@PFAM/35-192,PF16198@PFAM/193-231
A0A1U7W156	PF13561@PFAM/28-276	PF00106@PFAM/22-225	PF00106@PFAM/22-225
C5EMN6	PF02782@PFAM/253-456,PF00370@PFAM/2-254	PF00370@PFAM/3-247,PF02782@PFAM/256-452	PF00370@PFAM/3-247,PF02782@PFAM/257-452
A0A846RXR6	PF01179@PFAM/213-630,PF02728@PFAM/93-208,PF02727@PFAM/9-97	PF01179@PFAM/224-627,PF02728@PFAM/103-197	PF01179@PFAM/223-625,PF02728@PFAM/102-194
M3QUT7	PF03180@PFAM/35-271	PF03180@PFAM/39-271	PF03180@PFAM/39-271
X5QSG7	PF03737@PFAM/9-194	PF03737@PFAM/24-189	PF03737@PFAM/24-189
A0A367VJM1	PF00691@PFAM/128-252,PF13677@PFAM/1-45	PF00691@PFAM/135-235,PF13677@PFAM/2-39	PF00691@PFAM/136-235,PF13677@PFAM/1-40
B1C827	PF09561@PFAM/2-376	PF09561@PFAM/5-374	PF09561@PFAM/8-374
A0A2T9YLP3	PF01652@PFAM/80-264	PF01652@PFAM/99-256	PF01652@PFAM/99-256
A0A369ICY0	PF07696@PFAM/27-195,PF07730@PFAM/439-505,PF02518@PFAM/546-638,PF07695@PFAM/182-408	PF02518@PFAM/551-634,PF07695@PFAM/197-401,PF07696@PFAM/50-182,PF07730@PFAM/441-501	PF02518@PFAM/551-608,PF07695@PFAM/196-400,PF07696@PFAM/50-184
A0A7V9HVB4	PF04134@PFAM/12-68	PF04134@PFAM/10-68	PF04134@PFAM/10-65
A0A2S5E5H6	PF00903@PFAM/144-280	PF00903@PFAM/156-269	PF00903@PFAM/156-269
A0A059FMH1	PF13561@PFAM/9-249	PF13561@PFAM/13-245	PF13561@PFAM/13-243
A0A5C5ZYI6	PF00440@PFAM/20-67	PF00440@PFAM/20-66	PF00440@PFAM/20-66
A0A843SAF6	PF07848@PFAM/13-94,PF08223@PFAM/179-291	PF07848@PFAM/18-84,PF08223@PFAM/187-286	PF07848@PFAM/17-84,PF08223@PFAM/184-287
A0A558IPK6	PF13977@PFAM/85-186,PF00440@PFAM/19-67	PF00440@PFAM/22-56	PF00440@PFAM/22-53
A0A0D2P6I6	PF02244@PFAM/33-102,PF00246@PFAM/107-459	PF00246@PFAM/125-447	PF00246@PFAM/126-446
A0A2P4XQA7	PF01111@PFAM/3-81	PF01111@PFAM/9-74	PF01111@PFAM/9-74
A0A521RU41	PF00528@PFAM/90-218	PF00528@PFAM/101-218	PF00528@PFAM/95-217
A0A1B2A8E3	PF12844@PFAM/3-70	PF01381@PFAM/7-59	PF13443@PFAM/6-55
A0A7K5FUN5	PF00067@PFAM/39-517	PF00067@PFAM/44-504	PF00067@PFAM/44-494
A0A2D6TDQ3	PF11306@PFAM/13-251	PF11306@PFAM/27-235	PF11306@PFAM/23-237
A0A372FW75	PF00501@PFAM/29-424,PF13193@PFAM/427-501,PF00550@PFAM/517-588	PF00501@PFAM/33-419,PF00550@PFAM/525-585,PF13193@PFAM/428-499	PF00501@PFAM/34-419,PF00550@PFAM/522-585,PF13193@PFAM/428-499
A0A067FJR6	PF07731@PFAM/399-559,PF00394@PFAM/160-335,PF07732@PFAM/36-156	PF00394@PFAM/165-327,PF07731@PFAM/434-554,PF07732@PFAM/38-151	PF00394@PFAM/165-328,PF07731@PFAM/444-550,PF07732@PFAM/38-150
A0A5C5TI47	PF17864@PFAM/182-257,PF05496@PFAM/19-182,PF05491@PFAM/256-330	PF05491@PFAM/257-326,PF05496@PFAM/21-179,PF17864@PFAM/182-255	PF05491@PFAM/257-326,PF05496@PFAM/21-179,PF17864@PFAM/182-255
A0A6A6CPR9	PF00933@PFAM/77-355,PF14310@PFAM/725-801,PF01915@PFAM/391-675	PF00933@PFAM/115-351,PF01915@PFAM/409-670,PF14310@PFAM/726-798	PF00933@PFAM/118-351,PF01915@PFAM/409-670,PF14310@PFAM/727-798
A0A381NCP9	PF01042@PFAM/3-127	PF01042@PFAM/9-126	PF01042@PFAM/9-127
A0A1D2NBF6	PF08030@PFAM/603-797,PF00173@PFAM/259-365,PF00970@PFAM/475-599	PF00173@PFAM/266-326,PF00175@PFAM/610-790	PF00173@PFAM/265-322,PF00175@PFAM/610-672,PF00970@PFAM/490-581
A0A840AED1	PF00348@PFAM/36-301	PF00348@PFAM/42-277	PF00348@PFAM/42-275
A0A4P6AF65	PF12697@PFAM/54-309	PF00561@PFAM/54-164	PF00561@PFAM/54-144
A0A5N6SZR6	PF00923@PFAM/13-349	PF00923@PFAM/46-342	PF00923@PFAM/53-344
A0A6G9SIK1	PF16363@PFAM/3-343	PF01370@PFAM/3-269	PF01370@PFAM/3-274
A0A2D0IBQ9	PF03537@PFAM/31-309,PF01522@PFAM/527-658	PF03537@PFAM/47-280	PF03537@PFAM/42-277
A0A7Z2BVY8	PF05159@PFAM/31-318,PF05159@PFAM/345-637	PF05159@PFAM/370-623,PF05159@PFAM/39-136,PF05159@PFAM/44-300	PF05159@PFAM/38-135,PF05159@PFAM/148-299,PF05159@PFAM/368-619
A0A177NPN2	PF02604@PFAM/1-76	PF02604@PFAM/5-65	PF02604@PFAM/4-64
Q0A1F1		PF00509@PFAM/3-347	PF00509@PFAM/3-347
A0A7L3QPH9	PF03719@PFAM/268-350,PF00333@PFAM/190-264	PF00333@PFAM/194-258,PF03719@PFAM/273-341	PF00333@PFAM/194-258,PF03719@PFAM/273-341
A0A1I6GIM0	PF01203@PFAM/44-255	PF01203@PFAM/51-229	PF01203@PFAM/52-210
A0A847RH58	PF19081@PFAM/542-624,PF18962@PFAM/638-715,PF19081@PFAM/173-279,PF19081@PFAM/385-429	PF18962@PFAM/643-713,PF19081@PFAM/542-620,PF19081@PFAM/360-442,PF19081@PFAM/187-258	PF19081@PFAM/183-260,PF19081@PFAM/366-441,PF19081@PFAM/542-622
A0A8T9ESU7	PF06108@PFAM/4-99	PF06108@PFAM/7-96	PF06108@PFAM/8-93
A0A2T6DLD6	PF06723@PFAM/1-338	PF06723@PFAM/10-333	PF06723@PFAM/10-333
A0A1B3LWS1	PF02746@PFAM/1-134,PF13378@PFAM/140-375	PF02746@PFAM/13-123,PF13378@PFAM/145-367	PF02746@PFAM/8-123,PF13378@PFAM/145-367
A0A7D6EJ00	PF01557@PFAM/36-267	PF01557@PFAM/93-266	PF01557@PFAM/85-266
A0A0H3KXU9	PF00763@PFAM/5-123,PF02882@PFAM/122-286	PF00763@PFAM/6-121,PF02882@PFAM/124-281	PF00763@PFAM/6-121,PF02882@PFAM/124-281
A0A1F3C990	PF07992@PFAM/1-283,PF04879@PFAM/479-535,PF00384@PFAM/536-939,PF12838@PFAM/400-482	PF00037@PFAM/450-467,PF00384@PFAM/538-943,PF04879@PFAM/482-534,PF07992@PFAM/9-281,PF12837@PFAM/401-431,PF12838@PFAM/406-468	PF00037@PFAM/450-469,PF00384@PFAM/538-933,PF04879@PFAM/483-534,PF07992@PFAM/36-279,PF12837@PFAM/402-422
A0A528ID17	PF00905@PFAM/304-566,PF00912@PFAM/50-236,PF06832@PFAM/599-696	PF00905@PFAM/308-533,PF00912@PFAM/64-231,PF06832@PFAM/608-693	PF00905@PFAM/308-542,PF00912@PFAM/65-231,PF06832@PFAM/608-693
A0A2J0Z8J1	PF02653@PFAM/60-337	PF02653@PFAM/66-334	PF02653@PFAM/66-334
A0A7L7WKB9	PF06580@PFAM/187-268	PF06580@PFAM/189-264	PF06580@PFAM/189-265
A0A1G4U0U4	PF01039@PFAM/19-310	PF03255@PFAM/4-148	PF03255@PFAM/4-148
A0A413ARG1	PF00860@PFAM/12-454	PF00860@PFAM/19-416	PF00860@PFAM/19-413
A0A7L9RSE9	PF01921@PFAM/3-366	PF01921@PFAM/10-361	PF01921@PFAM/8-361
A0A8C6XZP7	PF02197@PFAM/10-54,PF15779@PFAM/167-210	PF02197@PFAM/12-48	PF02197@PFAM/12-44
A0A3L7XES2	PF02515@PFAM/3-393	PF02515@PFAM/21-384	PF02515@PFAM/21-379
A0A3S9P4W4	PF02272@PFAM/300-461,PF17768@PFAM/449-563,PF01368@PFAM/80-235	PF01368@PFAM/80-230,PF02272@PFAM/318-439,PF17768@PFAM/456-560	PF01368@PFAM/80-230,PF02272@PFAM/313-438,PF17768@PFAM/454-560
A0A2V5PXQ5	PF02806@PFAM/631-735,PF02922@PFAM/23-109,PF02922@PFAM/112-215,PF00128@PFAM/273-389	PF00128@PFAM/283-355,PF02806@PFAM/636-732,PF02922@PFAM/25-105,PF02922@PFAM/129-212	PF00128@PFAM/283-356,PF02806@PFAM/636-733,PF02922@PFAM/29-104,PF02922@PFAM/129-212
A0A248UG55	PF08534@PFAM/1-153	PF00578@PFAM/6-133	PF00578@PFAM/6-133
Q2PIN0	PF00598@PFAM/1-159,PF08289@PFAM/155-252	PF00598@PFAM/2-157,PF08289@PFAM/158-252	PF00598@PFAM/2-157,PF08289@PFAM/158-252
A0A0U2KXT7	PF00361@PFAM/91-464,PF00662@PFAM/24-86	PF00361@PFAM/100-375,PF00662@PFAM/40-83,PF06455@PFAM/379-543	PF00361@PFAM/100-372,PF06455@PFAM/379-546
A0A366E2K7	PF02779@PFAM/3-185,PF02780@PFAM/195-323	PF02779@PFAM/7-183,PF02780@PFAM/198-320	PF02779@PFAM/7-183,PF02780@PFAM/198-320
A0A841CKU6	PF01266@PFAM/1-342	PF01266@PFAM/3-336	PF01266@PFAM/3-335
A0A0V1FEK3	PF00312@PFAM/203-292	PF00312@PFAM/207-287	PF00312@PFAM/207-287
A0A435ANH8	PF02617@PFAM/36-119	PF02617@PFAM/39-117	PF02617@PFAM/39-117
A0A1R4H9T4	PF00005@PFAM/19-166,PF12399@PFAM/213-241	PF00005@PFAM/20-166,PF12399@PFAM/214-239	PF00005@PFAM/20-166,PF12399@PFAM/214-237
E2ID93	PF06817@PFAM/333-406,PF00077@PFAM/1-112,PF00078@PFAM/156-361	PF00077@PFAM/6-97,PF00078@PFAM/162-331,PF06817@PFAM/340-402	PF00077@PFAM/6-97,PF00078@PFAM/162-331,PF06817@PFAM/340-402
A0A340WWU4	PF10294@PFAM/49-252,PF14904@PFAM/1-43	PF10294@PFAM/72-229,PF14904@PFAM/2-43	PF10294@PFAM/73-236,PF14904@PFAM/1-39
A0A4Q2ZI88	PF07323@PFAM/5-152	PF07323@PFAM/9-152	PF07323@PFAM/8-152
A0A0X3VGT2	PF01261@PFAM/16-279	PF01261@PFAM/26-272	PF01261@PFAM/26-272
A0A2E7NJ57	PF00849@PFAM/67-243,PF01479@PFAM/11-68	PF00849@PFAM/74-205,PF01479@PFAM/14-55	PF00849@PFAM/74-205,PF01479@PFAM/14-55
G3DBN4	PF00429@PFAM/157-655	PF00516@PFAM/38-510,PF00517@PFAM/530-719	PF00516@PFAM/39-510,PF00517@PFAM/530-718
A0A059WAA0	PF10009@PFAM/50-480	PF10009@PFAM/59-477	PF10009@PFAM/59-476
A0A7K9IXD7	PF00038@PFAM/331-378,PF07738@PFAM/513-670,PF18580@PFAM/425-500	PF07738@PFAM/535-667,PF18580@PFAM/432-491	PF07738@PFAM/535-667,PF18580@PFAM/434-491
A0A7U4KV01	PF00316@PFAM/1-196,PF18913@PFAM/194-329	PF00316@PFAM/2-192,PF18913@PFAM/197-326	PF00316@PFAM/2-192,PF18913@PFAM/197-325
C3ZX23	PF00076@PFAM/169-240,PF00076@PFAM/34-104,PF13893@PFAM/247-358	PF00076@PFAM/39-95,PF00076@PFAM/280-339,PF00076@PFAM/175-233	PF00076@PFAM/39-96,PF00076@PFAM/176-233,PF00076@PFAM/288-339
A0A1S4F8W4	PF00250@PFAM/63-178	PF00250@PFAM/67-170	PF00250@PFAM/66-179
B6EUJ9	PF02518@PFAM/1-74,PF01751@PFAM/353-427,PF00204@PFAM/151-327	PF00204@PFAM/153-324,PF01751@PFAM/353-427	PF00204@PFAM/153-324,PF01751@PFAM/353-428
A0A2I3FXA5	PF00373@PFAM/101-225,PF09379@PFAM/25-90,PF09380@PFAM/223-318,PF20492@PFAM/337-469,PF00769@PFAM/512-590	PF00373@PFAM/107-222,PF00769@PFAM/519-580,PF09379@PFAM/29-85,PF09380@PFAM/226-314,PF20492@PFAM/346-465	PF00373@PFAM/107-222,PF00769@PFAM/519-579,PF09379@PFAM/29-86,PF09380@PFAM/226-314,PF20492@PFAM/346-465
V5L0N2	PF03169@PFAM/8-38,PF00909@PFAM/94-153	PF02461@PFAM/2-138	PF02461@PFAM/2-137
A0A1E7DQT0	PF07552@PFAM/4-127	PF07552@PFAM/71-126,PF07552@PFAM/14-63	PF07552@PFAM/6-62,PF07552@PFAM/70-126
A0A6B1FT82	PF17170@PFAM/167-351,PF01436@PFAM/344-371	PF01436@PFAM/250-277,PF17170@PFAM/205-310	PF17170@PFAM/213-286
A0A4U9JMF1	PF00456@PFAM/4-281	PF00456@PFAM/10-272	PF00456@PFAM/10-270
A0A834DFW7	PF11527@PFAM/2-129	PF11527@PFAM/9-123	PF11527@PFAM/10-123
A0A1H5A5F8	PF07237@PFAM/81-117,PF07237@PFAM/3-79	PF07237@PFAM/3-115	PF07237@PFAM/3-118
A0A7Y2H004	PF04087@PFAM/148-291	PF04087@PFAM/151-286	PF04087@PFAM/151-286
A0A1I5D7L4	PF04616@PFAM/1-312	PF04616@PFAM/7-306	PF04616@PFAM/6-306
A0A2H0MRN1	PF03144@PFAM/23-93,PF03764@PFAM/178-301,PF14492@PFAM/102-180,PF00679@PFAM/300-392	PF00679@PFAM/301-387,PF03144@PFAM/25-92,PF03764@PFAM/180-299,PF14492@PFAM/105-178	PF00679@PFAM/301-387,PF03144@PFAM/25-92,PF03764@PFAM/180-298,PF14492@PFAM/105-178
A0A0L8P1Y5	PF00763@PFAM/4-122,PF02882@PFAM/120-284	PF00763@PFAM/6-120,PF02882@PFAM/123-282	PF00763@PFAM/6-120,PF02882@PFAM/123-282
Q2UNU1	PF07690@PFAM/66-114,PF00854@PFAM/113-543	PF00854@PFAM/133-517	PF00854@PFAM/133-518
A0A5P2ULJ5	PF01323@PFAM/23-241	PF13743@PFAM/28-178	PF13743@PFAM/28-175
A0A327TZD8	PF13646@PFAM/3-201	PF13646@PFAM/56-127	PF13646@PFAM/56-128
A0A354HE49	PF01992@PFAM/2-339	PF01992@PFAM/11-336	PF01992@PFAM/11-339
A0A7Y5HZZ5	PF02310@PFAM/429-482,PF02607@PFAM/326-414,PF00809@PFAM/23-270	PF00809@PFAM/29-267,PF02310@PFAM/430-482,PF02607@PFAM/332-409	PF00809@PFAM/29-267,PF02310@PFAM/430-482,PF02607@PFAM/332-407
A0A0K1TYS2	PF00120@PFAM/61-184,PF03951@PFAM/1-57	PF00120@PFAM/77-183,PF03951@PFAM/11-57	PF00120@PFAM/77-183,PF03951@PFAM/11-57
A0A1B0X284	PF00064@PFAM/82-443	PF00064@PFAM/114-446	PF00064@PFAM/114-446
A0A3Q3XRJ9	PF13641@PFAM/1-242	PF00535@PFAM/2-166	PF00535@PFAM/1-166
A3JTJ2	PF00528@PFAM/343-513,PF10947@PFAM/20-118	PF00528@PFAM/345-504	PF00528@PFAM/347-504
A0A8I0I3E2	PF03466@PFAM/1-208	PF03466@PFAM/10-205	PF03466@PFAM/10-203
A0A8C7TUK0	PF00349@PFAM/53-262,PF03727@PFAM/263-479,PF00349@PFAM/483-685,PF03727@PFAM/687-926	PF00349@PFAM/485-684,PF00349@PFAM/60-260,PF03727@PFAM/688-923,PF03727@PFAM/267-476,PF03727@PFAM/265-351	PF00349@PFAM/63-258,PF00349@PFAM/486-683,PF03727@PFAM/267-324,PF03727@PFAM/357-475,PF03727@PFAM/690-923
A0A3M7SW37	PF09336@PFAM/37-89,PF17862@PFAM/5-59	PF17862@PFAM/6-51	PF17862@PFAM/7-49
A0A8B4YV47	PF01948@PFAM/6-99,PF02748@PFAM/101-151	PF01948@PFAM/7-96,PF02748@PFAM/102-149	PF01948@PFAM/7-96,PF02748@PFAM/102-148
A0A178X048	PF01451@PFAM/3-149	PF01451@PFAM/5-146	PF01451@PFAM/5-146
A0A350Z6D3	PF01902@PFAM/1-221	PF01902@PFAM/6-214	PF01902@PFAM/7-213
A0A0D1XYM1	PF12784@PFAM/1-267	PF12784@PFAM/8-244	PF12784@PFAM/8-245
A0A6B9HCC2		PF00516@PFAM/5-78	PF00516@PFAM/5-78
A0A0G4L214	PF04828@PFAM/99-191,PF14602@PFAM/199-228	PF14602@PFAM/200-227	PF04828@PFAM/101-158,PF14602@PFAM/199-226
A0A2D0JWX4	PF03466@PFAM/4-140	PF03466@PFAM/2-136	PF03466@PFAM/4-135
A0A523HTG1	PF13505@PFAM/103-140,PF13505@PFAM/143-246,PF13505@PFAM/73-92	PF20230@PFAM/70-250	PF20230@PFAM/81-253
A0A2V7AY50	PF00005@PFAM/19-165	PF00005@PFAM/20-164	PF00005@PFAM/20-164
A0A3D1DNZ8	PF03958@PFAM/360-549,PF03958@PFAM/558-581,PF03958@PFAM/185-214,PF03958@PFAM/8-38,PF03958@PFAM/50-182,PF13202@PFAM/297-321	PF03958@PFAM/449-548,PF03958@PFAM/115-412	PF03958@PFAM/446-545
A0A286IBW0	PF19054@PFAM/114-153,PF19054@PFAM/210-260,PF13560@PFAM/9-73	PF01381@PFAM/18-70	PF01381@PFAM/16-70
A0A6I5A026	PF01817@PFAM/7-93,PF00793@PFAM/81-351	PF00793@PFAM/110-350,PF01817@PFAM/10-87	PF00793@PFAM/108-349,PF01817@PFAM/10-87
A0A839UDN7	PF13833@PFAM/65-133	PF00036@PFAM/110-134,PF13202@PFAM/87-104,PF13202@PFAM/111-132	PF00036@PFAM/109-133,PF13202@PFAM/87-103
A0A6P2TNJ8	PF01810@PFAM/10-209	PF01810@PFAM/17-207	PF01810@PFAM/17-207
A0A2E9FL18	PF02670@PFAM/4-130,PF13288@PFAM/257-382	PF02670@PFAM/5-128,PF08436@PFAM/142-225,PF13288@PFAM/257-376	PF02670@PFAM/5-128,PF08436@PFAM/142-225,PF13288@PFAM/257-374
A0A0A2FL97	PF11307@PFAM/1-185	PF11307@PFAM/1-182	PF11307@PFAM/1-182
A0A447U6B7	PF05116@PFAM/2-271	PF08282@PFAM/6-260	PF08282@PFAM/6-260
A0A327PT00	PF13584@PFAM/163-281,PF13584@PFAM/23-143,PF13584@PFAM/310-425	PF13584@PFAM/163-268,PF13584@PFAM/32-123	PF13584@PFAM/31-123,PF13584@PFAM/165-296
A0A1X1AE36	PF13489@PFAM/51-243	PF13649@PFAM/86-168	PF13649@PFAM/86-168
A0A1B1YCU7	PF00005@PFAM/21-164,PF08402@PFAM/264-345	PF00005@PFAM/21-163,PF08402@PFAM/274-342	PF00005@PFAM/21-163,PF08402@PFAM/274-342
A0A6P4CEJ3	PF05970@PFAM/1-328	PF05970@PFAM/4-305	PF05970@PFAM/2-292
A0A427Y4D4	PF09753@PFAM/276-330,PF10496@PFAM/1-127	PF10496@PFAM/1-112	PF10496@PFAM/4-92
A0A350KMF4	PF03797@PFAM/1-132	PF03797@PFAM/1-128	PF03797@PFAM/2-129
A0A1C3N0F2	PF05425@PFAM/238-362,PF09678@PFAM/400-659	PF05425@PFAM/260-357,PF09678@PFAM/410-652	PF05425@PFAM/260-356,PF09678@PFAM/410-652
A0A0P9QKA1	PF13511@PFAM/6-78	PF13511@PFAM/7-61	PF13511@PFAM/7-60
A0A3E2YJI7	PF01341@PFAM/181-566,PF00553@PFAM/37-146	PF00553@PFAM/41-140,PF01341@PFAM/203-549	PF00553@PFAM/41-140,PF01341@PFAM/204-549
A0A135ZL74	PF02056@PFAM/2-194,PF11975@PFAM/185-430	PF02056@PFAM/3-178,PF11975@PFAM/210-425	PF02056@PFAM/3-178,PF11975@PFAM/213-425
C2YTK4	PF01738@PFAM/57-235	PF12695@PFAM/60-221	PF12695@PFAM/60-223
A0A5B8KTT5	PF01321@PFAM/6-144,PF00557@PFAM/135-351	PF00557@PFAM/148-348,PF01321@PFAM/8-138	PF00557@PFAM/149-348,PF01321@PFAM/8-139
A0A7Z0NZL3	PF08534@PFAM/4-160	PF00578@PFAM/14-138	PF00578@PFAM/14-138
A0A5D0P1G7	PF00334@PFAM/2-136	PF00334@PFAM/3-134	PF00334@PFAM/3-134
A0A154BLB1	PF05960@PFAM/6-563	PF05960@PFAM/21-558	PF05960@PFAM/20-558
A0A075XA21	PF00032@PFAM/246-354,PF00033@PFAM/5-197	PF00032@PFAM/250-345,PF00033@PFAM/11-194	PF00032@PFAM/250-343,PF00033@PFAM/11-194
A0A1A8B0S7	PF13641@PFAM/288-323,PF00535@PFAM/79-274,PF00652@PFAM/387-527	PF00535@PFAM/81-243,PF00652@PFAM/395-523	PF00535@PFAM/81-269,PF00652@PFAM/395-521
B7QHD1	PF01529@PFAM/136-270	PF01529@PFAM/143-264	PF01529@PFAM/143-264
A0A159PDM7	PF00115@PFAM/1-193	PF00115@PFAM/2-192	PF00115@PFAM/2-192
A0A2M7NK66	PF16576@PFAM/38-290	PF16576@PFAM/57-260	PF16576@PFAM/61-259
A0A6L2KKQ3	PF00035@PFAM/207-273,PF14622@PFAM/49-211	PF00035@PFAM/211-270,PF00636@PFAM/77-183	PF00035@PFAM/211-270,PF00636@PFAM/77-183
A0A8J7A3I6	PF00185@PFAM/169-350,PF02729@PFAM/6-164	PF00185@PFAM/170-349,PF02729@PFAM/9-159	PF00185@PFAM/249-349,PF02729@PFAM/10-155
M3A937	PF14243@PFAM/45-288	PF14243@PFAM/140-283	PF14243@PFAM/142-285
A0A560BM82	PF20469@PFAM/447-543,PF13175@PFAM/1-434	PF13175@PFAM/12-410,PF20469@PFAM/463-530	PF13175@PFAM/10-410,PF20469@PFAM/463-530
A0A1I7TCH7	PF01189@PFAM/1-135	PF01189@PFAM/8-135	PF01189@PFAM/11-133
A0A5N0LHB6		PF17540@PFAM/3-88	PF17540@PFAM/4-90
A0A8S9BAZ7	PF13561@PFAM/83-351	PF00106@PFAM/80-297	PF00106@PFAM/80-293
A0A5C4YBI6	PF06751@PFAM/10-461	PF06751@PFAM/11-453	PF06751@PFAM/16-450
A0A0A7LLC5	PF07690@PFAM/23-489	PF00854@PFAM/89-222,PF00854@PFAM/301-488	PF00854@PFAM/90-215,PF00854@PFAM/312-488
A0A7C1AFI9	PF00702@PFAM/8-159	PF13419@PFAM/12-158	PF13419@PFAM/31-157
Q27GR7	PF02446@PFAM/119-690	PF02446@PFAM/155-661	PF02446@PFAM/155-662
A0A1T5J4G4	PF04234@PFAM/32-137	PF04234@PFAM/33-131	PF04234@PFAM/33-131
N0A1N2	PF00599@PFAM/1-96	PF00599@PFAM/1-97	PF00599@PFAM/1-97
A0A424S4T5	PF00383@PFAM/15-129	PF00383@PFAM/24-120	PF00383@PFAM/21-121
A0A2N2KTQ1	PF05681@PFAM/8-283	PF05681@PFAM/13-280	PF05681@PFAM/14-281
A0A8H3AKL7	PF11970@PFAM/276-348,PF11710@PFAM/11-246,PF05462@PFAM/251-293	PF05462@PFAM/63-212,PF11710@PFAM/21-216	PF05462@PFAM/66-214
A0A0M8R3A1	PF07179@PFAM/37-150	PF07179@PFAM/78-145	PF07179@PFAM/80-144
A0A7W2LKP1	PF00296@PFAM/1-344	PF00296@PFAM/1-328	PF00296@PFAM/1-328
A0A7W6MLL7	PF00528@PFAM/66-278	PF00528@PFAM/73-276	PF00528@PFAM/72-276
A0A1L9R9E7	PF00153@PFAM/36-377	PF00153@PFAM/40-144,PF00153@PFAM/160-245,PF00153@PFAM/256-355	PF00153@PFAM/40-141,PF00153@PFAM/160-245,PF00153@PFAM/255-358
A0A377HV47	PF01479@PFAM/18-63	PF01479@PFAM/18-60	PF01479@PFAM/17-60
F8PIX6	PF00314@PFAM/22-229	PF00314@PFAM/25-224	PF00314@PFAM/25-213
A0A2K1PD01	PF00534@PFAM/162-360,PF13439@PFAM/14-186	PF13439@PFAM/63-182	PF13439@PFAM/65-182
I2QTB1	PF00344@PFAM/74-423	PF00344@PFAM/81-417	PF00344@PFAM/81-417
A0A221R8M2	PF04024@PFAM/4-72,PF13581@PFAM/287-418	PF04024@PFAM/10-62	PF04024@PFAM/12-63,PF13581@PFAM/333-387
A0A1V5PJI4	PF00528@PFAM/6-210	PF00528@PFAM/34-202	PF00528@PFAM/38-202
A0A3G8ZXJ4	PF09278@PFAM/66-135,PF07739@PFAM/148-271,PF13411@PFAM/24-96	PF00376@PFAM/27-64,PF07739@PFAM/154-268,PF09278@PFAM/69-127,PF13411@PFAM/26-93	PF07739@PFAM/156-268,PF13411@PFAM/27-93
A0A6A6IST2	PF00096@PFAM/58-81,PF04082@PFAM/356-672	PF04082@PFAM/368-573	PF04082@PFAM/364-580
A0A367ZRL9	PF00496@PFAM/75-453	PF00496@PFAM/76-448	PF00496@PFAM/77-448
A0A7K3U871	PF12911@PFAM/11-67,PF00528@PFAM/77-288	PF00528@PFAM/104-283	PF00528@PFAM/104-277
A0A6P8V7W6	PF15087@PFAM/190-212,PF02204@PFAM/530-663,PF15087@PFAM/273-293,PF00788@PFAM/682-744,PF15087@PFAM/244-263,PF00017@PFAM/26-107	PF02204@PFAM/544-644	PF02204@PFAM/544-644
A0A519HWC8	PF02687@PFAM/289-428,PF12704@PFAM/29-279	PF02687@PFAM/293-426,PF12704@PFAM/42-261	PF02687@PFAM/293-426,PF12704@PFAM/44-256
A0A3D8K2F8	PF16576@PFAM/45-329	PF13533@PFAM/62-109	PF13533@PFAM/60-109
A0A183DSD9	PF16899@PFAM/52-141,PF00134@PFAM/12-49	PF02984@PFAM/52-151	PF16899@PFAM/51-108
A0A8D2GIN0	PF10320@PFAM/55-333	PF00001@PFAM/63-316	PF00001@PFAM/63-316
A0A350YGE9	PF00203@PFAM/2-85	PF00203@PFAM/3-83	PF00203@PFAM/3-83
A0A2Z5X1S0	PF02597@PFAM/3-91	PF02597@PFAM/5-91	PF02597@PFAM/5-91
A0A3D4LNZ8	PF13482@PFAM/18-218	PF13482@PFAM/25-192	PF13482@PFAM/25-191
A0A2S8F055	PF11412@PFAM/216-357,PF11412@PFAM/41-182,PF00085@PFAM/741-848,PF02683@PFAM/440-684	PF02683@PFAM/444-661,PF11412@PFAM/55-172,PF13899@PFAM/748-833	PF02683@PFAM/445-667,PF11412@PFAM/54-173,PF13899@PFAM/748-833
H1PRA0	PF03309@PFAM/1-210	PF03309@PFAM/2-207	PF03309@PFAM/2-207
A0A4R7LRK6	PF04204@PFAM/1-301	PF04204@PFAM/2-299	PF04204@PFAM/2-299
A0A3M2BC37	PF01402@PFAM/1-50	PF01402@PFAM/3-40	PF01402@PFAM/3-40
A0A1X4NST2	PF02683@PFAM/3-218	PF02683@PFAM/7-211	PF02683@PFAM/6-211
A0A562LJ22	PF00543@PFAM/1-111	PF00543@PFAM/1-108	PF00543@PFAM/1-108
A0A4V2ZY44	PF05400@PFAM/17-107	PF05400@PFAM/21-107	PF05400@PFAM/21-102
A0A3P9LI13	PF04564@PFAM/9-83,PF00643@PFAM/138-184	PF00643@PFAM/141-179,PF15227@PFAM/15-56	PF00643@PFAM/141-179,PF15227@PFAM/15-56
A0A2W4TCA2	PF00127@PFAM/22-140	PF00127@PFAM/41-132	PF00127@PFAM/43-132
A0A268A7Y0	PF02687@PFAM/298-431,PF12704@PFAM/19-274	PF02687@PFAM/301-429,PF12704@PFAM/21-273	PF02687@PFAM/301-424
A0A1S7HQZ9	PF01329@PFAM/7-102	PF01329@PFAM/13-100	PF01329@PFAM/18-100
A0A868AZJ6	PF01988@PFAM/32-91,PF03626@PFAM/104-179	PF03626@PFAM/107-174	PF03626@PFAM/108-174
A0A7V6ZWD2	PF03951@PFAM/10-101,PF00120@PFAM/101-444	PF00120@PFAM/107-441,PF03951@PFAM/17-100	PF00120@PFAM/107-440,PF03951@PFAM/17-100
A0A0R2H1W4	PF02774@PFAM/139-338,PF01118@PFAM/6-123	PF01118@PFAM/7-121,PF02774@PFAM/140-336	PF01118@PFAM/8-121,PF02774@PFAM/140-336
A0A4U0WY69	PF10483@PFAM/1-338	PF10483@PFAM/14-324	PF10483@PFAM/16-325
A0A7Y6HEL8	PF13191@PFAM/5-166,PF00196@PFAM/921-979	PF00196@PFAM/924-978,PF13191@PFAM/7-151	PF00196@PFAM/925-978,PF13191@PFAM/6-153
B3FC13	PF13833@PFAM/1-134	PF13499@PFAM/75-134,PF13499@PFAM/5-65	PF13499@PFAM/5-65,PF13499@PFAM/75-134
Q8F8L9	PF10974@PFAM/3-339	PF10974@PFAM/10-338	PF10974@PFAM/11-336
A0A0H4VEJ4	PF13806@PFAM/1-92	PF00355@PFAM/8-73	PF00355@PFAM/9-73
A0A6V7EQE3	PF00004@PFAM/200-335,PF06480@PFAM/5-122,PF01434@PFAM/413-606,PF17862@PFAM/355-401	PF00004@PFAM/201-333,PF01434@PFAM/415-604,PF06480@PFAM/8-100,PF17862@PFAM/360-400	PF00004@PFAM/201-333,PF01434@PFAM/415-604,PF06480@PFAM/8-100,PF17862@PFAM/362-399
A0A8D2QAT6	PF02874@PFAM/46-119,PF00306@PFAM/401-531,PF00006@PFAM/173-399	PF00006@PFAM/174-397,PF00306@PFAM/404-529,PF02874@PFAM/51-117	PF00006@PFAM/174-397,PF00306@PFAM/404-529,PF02874@PFAM/51-117
A0A3S1MZS4	PF01970@PFAM/1-380	PF01970@PFAM/1-374	PF01970@PFAM/1-375
A0A241W4A2	PF00156@PFAM/37-195	PF00156@PFAM/50-164	PF00156@PFAM/67-163
A0A8H4PZ14	PF01591@PFAM/141-429,PF00300@PFAM/490-662,PF00300@PFAM/427-477	PF00300@PFAM/426-468,PF00300@PFAM/508-652,PF01591@PFAM/153-206,PF01591@PFAM/261-422	PF00300@PFAM/508-652,PF01591@PFAM/153-212,PF01591@PFAM/257-422
A0A6S6XZ20	PF00355@PFAM/27-142,PF00848@PFAM/146-368	PF00355@PFAM/54-121,PF00848@PFAM/168-364	PF00355@PFAM/53-119,PF00848@PFAM/170-365
A0A3V9NPK6	PF00753@PFAM/14-271	PF12706@PFAM/202-271,PF12706@PFAM/36-152	PF12706@PFAM/36-151,PF12706@PFAM/201-271
A0A3M7KYH1	PF00076@PFAM/134-208,PF00076@PFAM/50-122,PF00076@PFAM/234-305	PF00076@PFAM/50-115,PF00076@PFAM/235-304,PF00076@PFAM/134-196	PF00076@PFAM/50-118,PF00076@PFAM/134-194,PF00076@PFAM/235-301
W2QHA4	PF13432@PFAM/4-102,PF05002@PFAM/239-361,PF04969@PFAM/147-258	PF04969@PFAM/160-234,PF05002@PFAM/277-360,PF13414@PFAM/7-46	PF04969@PFAM/159-234,PF05002@PFAM/278-360,PF13414@PFAM/7-47
A0A4S4AEA5	PF00829@PFAM/1-103,PF14520@PFAM/135-211	PF00829@PFAM/1-101,PF14520@PFAM/152-210	PF00829@PFAM/1-101
A0A1F8DX85	PF13276@PFAM/32-109,PF13683@PFAM/205-283,PF00665@PFAM/102-234	PF00665@PFAM/122-221,PF13276@PFAM/41-90,PF13333@PFAM/229-281	PF00665@PFAM/124-222,PF13333@PFAM/229-283
G6YMH1	PF07499@PFAM/160-209,PF01330@PFAM/1-63,PF14520@PFAM/69-133	PF01330@PFAM/1-62,PF07499@PFAM/163-206,PF14520@PFAM/72-128	PF01330@PFAM/1-62,PF07499@PFAM/163-206,PF14520@PFAM/72-127
A0A4R0NQG8	PF00593@PFAM/235-1001,PF07715@PFAM/58-207	PF00593@PFAM/387-1000,PF07715@PFAM/75-204	PF07715@PFAM/76-204
A0A1S1TW58	PF01895@PFAM/118-211,PF01895@PFAM/11-111	PF01895@PFAM/19-107,PF01895@PFAM/123-207	PF01895@PFAM/19-107,PF01895@PFAM/124-207
I1UQ07	PF00016@PFAM/135-174,PF02788@PFAM/3-130	PF00016@PFAM/135-174,PF02788@PFAM/5-125	PF00016@PFAM/135-173,PF02788@PFAM/4-125
A0A7W3NXH2	PF01300@PFAM/16-204	PF01300@PFAM/19-202	PF01300@PFAM/20-203
A0A2E9CX95	PF01210@PFAM/7-163,PF07479@PFAM/167-315	PF01210@PFAM/10-149,PF07479@PFAM/170-303	PF01210@PFAM/9-150,PF07479@PFAM/170-297
A0A7V8WSC5	PF00581@PFAM/4-114	PF00581@PFAM/25-109,PF00899@PFAM/129-181	PF00581@PFAM/25-109,PF00899@PFAM/129-182
A0A7X7AML6	PF13622@PFAM/62-152	PF03061@PFAM/65-139	PF03061@PFAM/65-140
A0A0A0AZP1	PF00008@PFAM/438-475,PF00008@PFAM/482-512	PF00008@PFAM/483-511,PF00008@PFAM/441-474	PF00008@PFAM/441-474,PF00008@PFAM/483-511
A0A1H6WXU5	PF00679@PFAM/398-494,PF00009@PFAM/2-186,PF06421@PFAM/494-601,PF03144@PFAM/204-285	PF00009@PFAM/3-181,PF00679@PFAM/406-491,PF03144@PFAM/205-275,PF06421@PFAM/494-600	PF00009@PFAM/3-181,PF00679@PFAM/406-491,PF03144@PFAM/205-275,PF06421@PFAM/494-600
N9SYB1	PF00126@PFAM/3-64,PF03466@PFAM/85-296	PF00126@PFAM/4-61,PF03466@PFAM/91-282	PF00126@PFAM/5-59,PF03466@PFAM/91-286
A8FMQ4	PF02664@PFAM/3-158	PF02664@PFAM/4-154	PF02664@PFAM/4-154
A0A2V7VEE9	PF01740@PFAM/134-243	PF13466@PFAM/155-230	PF13466@PFAM/156-230
A0A084JB01	PF00701@PFAM/1-291	PF00701@PFAM/4-288	PF00701@PFAM/4-288
B4MUS5	PF15866@PFAM/6-218	PF15866@PFAM/20-198	PF15866@PFAM/34-208
A0A0S2ETC4	PF00528@PFAM/80-277	PF00528@PFAM/87-261	PF00528@PFAM/87-261
W0BNU4	PF08240@PFAM/31-135,PF00107@PFAM/167-311	PF00107@PFAM/168-285	PF00107@PFAM/168-286
A0A8T2L308	PF07653@PFAM/698-753,PF00620@PFAM/358-512,PF00169@PFAM/225-340,PF16746@PFAM/1-226	PF00169@PFAM/237-335,PF00620@PFAM/363-510,PF14604@PFAM/702-751,PF16746@PFAM/6-219	PF00169@PFAM/238-335,PF00620@PFAM/363-510,PF14604@PFAM/702-751,PF16746@PFAM/20-219
A0A1V3PHF7	PF03705@PFAM/15-78,PF01739@PFAM/84-290	PF01739@PFAM/89-267,PF03705@PFAM/24-75	PF01739@PFAM/90-266,PF03705@PFAM/24-75
A0A3B6AQN7	PF10536@PFAM/1-432	PF10536@PFAM/6-371	PF10536@PFAM/3-386
A0A5H7D7I7	PF00999@PFAM/5-395,PF02080@PFAM/414-522,PF03471@PFAM/482-576	PF00999@PFAM/15-387,PF02080@PFAM/420-483,PF03471@PFAM/494-571	PF00999@PFAM/16-387,PF02080@PFAM/420-483,PF03471@PFAM/494-571
A0A0L7YKF5	PF00664@PFAM/10-288,PF00005@PFAM/339-488	PF00664@PFAM/17-274	PF00664@PFAM/15-274
A0A2U1K362	PF01751@PFAM/1-140,PF01131@PFAM/145-588	PF01131@PFAM/153-583,PF01751@PFAM/5-134	PF01131@PFAM/152-583,PF01751@PFAM/5-134
A0A191W0R8	PF02954@PFAM/422-467,PF14532@PFAM/142-317,PF00072@PFAM/5-117	PF00072@PFAM/6-115,PF00158@PFAM/142-309,PF02954@PFAM/426-466	PF00072@PFAM/6-115,PF00158@PFAM/142-309,PF02954@PFAM/426-466
A0A5B9EJH4	PF08352@PFAM/233-271,PF00005@PFAM/23-182	PF00005@PFAM/24-181,PF08352@PFAM/233-265	PF00005@PFAM/24-181,PF08352@PFAM/233-264
A0A3S0E2E7	PF06103@PFAM/5-94	PF06103@PFAM/6-86	PF06103@PFAM/6-86
A0A1W9TIU2	PF00383@PFAM/1-71	PF00383@PFAM/5-65	PF00383@PFAM/3-66
A0A1J3HRK2	PF00168@PFAM/269-398,PF17047@PFAM/81-104	PF00168@PFAM/285-384	PF00168@PFAM/287-384
A0A7L4FQR4	PF00307@PFAM/14-127	PF00307@PFAM/18-120	PF00307@PFAM/18-120
A0A1H8UE93	PF00005@PFAM/497-740,PF17755@PFAM/156-271	PF00005@PFAM/497-739,PF17755@PFAM/160-263	PF00005@PFAM/497-740,PF17755@PFAM/160-261
A0A1F7PJA2	PF13534@PFAM/18-101	PF13183@PFAM/34-96	PF13183@PFAM/35-95
A0A0D8CZD9	PF17874@PFAM/563-615,PF13191@PFAM/2-226	PF13191@PFAM/5-216	PF13191@PFAM/5-215
A0A0R2WAT9	PF00155@PFAM/9-352	PF00155@PFAM/26-348	PF00155@PFAM/25-345
A0A5R1QUL5	PF00389@PFAM/3-323	PF00389@PFAM/5-319,PF02826@PFAM/108-287	PF00389@PFAM/5-319,PF02826@PFAM/108-287
A0A396N7X0	PF00365@PFAM/3-364	PF00365@PFAM/8-302	PF00365@PFAM/6-291
A0A7W9QEL0	PF11290@PFAM/5-187	PF11290@PFAM/7-186	PF11290@PFAM/7-186
A0A2A4Y790	PF00107@PFAM/63-208	PF00107@PFAM/67-171,PF13602@PFAM/100-237	PF00107@PFAM/66-186
A0A1A9LDW6	PF01411@PFAM/2-559,PF07973@PFAM/651-696,PF02272@PFAM/724-870	PF01411@PFAM/5-544,PF02272@PFAM/730-869,PF07973@PFAM/652-694	PF01411@PFAM/5-550,PF02272@PFAM/729-869,PF07973@PFAM/652-694
A0A3R9YXS5	PF00266@PFAM/1-353	PF00266@PFAM/4-347	PF00266@PFAM/4-347
A0A133L4Q4	PF20260@PFAM/26-81,PF04452@PFAM/71-261	PF04452@PFAM/84-257,PF20260@PFAM/32-74	PF04452@PFAM/81-257,PF20260@PFAM/33-74
A0A1Y2ID66	PF03199@PFAM/214-338,PF03917@PFAM/9-505	PF03199@PFAM/220-329,PF03917@PFAM/17-503	PF03199@PFAM/219-329,PF03917@PFAM/16-503
A0A1H1KSI8	PF16193@PFAM/194-276,PF05496@PFAM/25-176,PF12002@PFAM/274-445	PF00004@PFAM/65-168,PF12002@PFAM/275-439,PF16193@PFAM/199-274	PF00004@PFAM/65-169,PF12002@PFAM/275-438,PF16193@PFAM/200-274
I3JVP5	PF00076@PFAM/11-95,PF00076@PFAM/222-287,PF00076@PFAM/113-185	PF00076@PFAM/28-94,PF00076@PFAM/222-286,PF00076@PFAM/114-184,PF00076@PFAM/10-43	PF00076@PFAM/11-94,PF00076@PFAM/114-184,PF00076@PFAM/222-286
A0A524DRN2	PF02163@PFAM/117-447	PF02163@PFAM/126-459,PF02163@PFAM/390-465	PF02163@PFAM/126-468
A0A8S9Z3H0	PF07885@PFAM/205-310	PF07885@PFAM/244-301	PF07885@PFAM/245-301
A0A7L9Q7K2	PF02049@PFAM/17-110	PF02049@PFAM/30-110	PF02049@PFAM/31-110
B3P6V1	PF01237@PFAM/379-779,PF00169@PFAM/10-110	PF00169@PFAM/17-106,PF01237@PFAM/398-772	PF00169@PFAM/16-105,PF01237@PFAM/398-771
A0A847AZ24	PF13192@PFAM/1-75	PF00462@PFAM/3-62	PF00462@PFAM/3-62
A0A0A1CM31	PF02934@PFAM/79-125,PF02934@PFAM/39-74	PF02934@PFAM/1-126	PF02934@PFAM/2-126
A0A5D2X0Z1	PF04083@PFAM/286-353,PF01764@PFAM/383-405	PF04083@PFAM/292-345	PF04083@PFAM/292-346
A0A423WHE5	PF00450@PFAM/28-561	PF00450@PFAM/50-546	PF00450@PFAM/49-547
A0A1Y2U0A9	PF10197@PFAM/5-55	PF10197@PFAM/10-46	PF10197@PFAM/10-46
A0A381E5P0	PF04264@PFAM/13-187	PF04264@PFAM/24-185	PF04264@PFAM/24-185
A0A4Q2UZ61	PF03184@PFAM/37-235	PF03184@PFAM/58-231	PF03184@PFAM/58-230
A0A8B8PM79	PF01195@PFAM/83-277	PF01195@PFAM/86-265	PF01195@PFAM/86-264
A0A645CZP7	PF00005@PFAM/21-162,PF13732@PFAM/219-238	PF00005@PFAM/22-162	PF00005@PFAM/22-162
A0A6A5BSM2	PF17874@PFAM/662-878,PF13432@PFAM/587-615,PF13181@PFAM/552-583	PF13181@PFAM/760-789,PF13181@PFAM/691-724,PF13432@PFAM/725-788	PF13181@PFAM/726-757,PF13432@PFAM/764-819
A0A8S0LHN7	PF03965@PFAM/5-119	PF03965@PFAM/6-111	PF03965@PFAM/6-110
A0A2K8NSJ2	PF00580@PFAM/3-283,PF13361@PFAM/276-618	PF00580@PFAM/8-273,PF13361@PFAM/279-614	PF00580@PFAM/8-273,PF13361@PFAM/279-616
A0A1X2EQD5	PF02774@PFAM/156-328,PF01118@PFAM/5-147	PF01118@PFAM/6-138,PF02774@PFAM/163-318	PF01118@PFAM/6-135,PF02774@PFAM/163-318
A0A174MLZ3	PF03437@PFAM/8-270	PF03437@PFAM/13-267	PF03437@PFAM/14-266
A0A1C9HB65	PF00115@PFAM/1-223	PF00115@PFAM/2-223	PF00115@PFAM/2-223
A0A2W7NI02	PF02579@PFAM/291-406,PF04055@PFAM/23-211	PF02579@PFAM/302-392,PF04055@PFAM/25-207,PF13394@PFAM/26-121	PF02579@PFAM/305-389,PF04055@PFAM/25-206
A0A1W5WAB3	PF00276@PFAM/1-88	PF00276@PFAM/4-85	PF00276@PFAM/4-85
F8IYF6	PF00601@PFAM/28-121	PF00601@PFAM/28-121	PF00601@PFAM/28-121
A0A8T4P860	PF00227@PFAM/28-224,PF10584@PFAM/7-35	PF00227@PFAM/35-219,PF10584@PFAM/12-34	PF00227@PFAM/35-217,PF10584@PFAM/12-33
A0A6N8ZZU3	PF00850@PFAM/15-319	PF00850@PFAM/20-300	PF00850@PFAM/20-300
A0A3M3CFP0	PF04134@PFAM/42-64,PF04134@PFAM/72-91,PF04134@PFAM/12-37	PF02498@PFAM/27-110	PF02498@PFAM/27-110
A0A7K7C246	PF02893@PFAM/33-164,PF06602@PFAM/156-505	PF02893@PFAM/58-157,PF06602@PFAM/166-501	PF02893@PFAM/60-158,PF06602@PFAM/165-501
A0A2W6NLW1	PF13302@PFAM/1-167	PF13302@PFAM/17-156	PF13302@PFAM/17-156
U2FUE7	PF01883@PFAM/81-170	PF01883@PFAM/85-159	PF01883@PFAM/84-160
A0A6I4BXV9	PF01467@PFAM/332-461,PF00294@PFAM/1-308	PF00294@PFAM/2-299,PF01467@PFAM/335-429	PF00294@PFAM/1-299,PF01467@PFAM/335-428
A0A7H4L1B7	PF00117@PFAM/1-196	PF00117@PFAM/47-163	PF00117@PFAM/51-163
A0A200Q1Z9	PF06552@PFAM/172-428	PF06552@PFAM/188-292,PF06552@PFAM/281-391	PF06552@PFAM/278-399
A0A210PAH6	PF17932@PFAM/142-166,PF00440@PFAM/14-62	PF00440@PFAM/15-59	PF00440@PFAM/15-58
A0A2P5DX99	PF00657@PFAM/36-363	PF00657@PFAM/52-358	PF00657@PFAM/52-358
A0A4Q8L3J4	PF00275@PFAM/3-413	PF00275@PFAM/9-410	PF00275@PFAM/11-410
A0A6G6YBJ9	PF00453@PFAM/3-112	PF00453@PFAM/3-108	PF00453@PFAM/3-108
A0A1D8LR97	PF00115@PFAM/1-185	PF00115@PFAM/1-184	PF00115@PFAM/1-184
A0A6P7FBM1	PF09011@PFAM/247-431	PF00505@PFAM/355-423,PF09011@PFAM/263-333	PF00505@PFAM/355-423,PF09011@PFAM/263-333
B5I594	PF03176@PFAM/2-723	PF03176@PFAM/44-366,PF03176@PFAM/397-698	PF03176@PFAM/43-366,PF03176@PFAM/401-701
A0A3G9D116	PF00203@PFAM/28-126	PF00203@PFAM/34-120	PF00203@PFAM/34-119
A0A151F438	PF02637@PFAM/343-486,PF02934@PFAM/3-323	PF02637@PFAM/348-483,PF02934@PFAM/12-309	PF02637@PFAM/347-482,PF02934@PFAM/12-307
F7I8W8	PF00322@PFAM/80-114	PF00322@PFAM/83-111	PF00322@PFAM/83-111
A0A8F6CCS8	PF02384@PFAM/159-536,PF12161@PFAM/7-169	PF02384@PFAM/178-487,PF12161@PFAM/14-150	PF02384@PFAM/176-484,PF12161@PFAM/15-150
A0A1J4QGD0	PF00903@PFAM/6-129	PF00903@PFAM/9-120	PF00903@PFAM/9-120
A0A1V5VUY2	PF09945@PFAM/3-126	PF09945@PFAM/4-122	PF09945@PFAM/4-123
A0A0Q8BC00	PF06850@PFAM/197-408	PF06850@PFAM/206-406	PF06850@PFAM/206-406
A0A852LLE0	PF01504@PFAM/63-358	PF01504@PFAM/77-356	PF01504@PFAM/77-356
A0A7N0T2Y5	PF08241@PFAM/135-230,PF03141@PFAM/11-159	PF03141@PFAM/56-203	PF03141@PFAM/12-201
A0A818FCB4	PF01436@PFAM/213-235	PF04515@PFAM/305-415,PF04515@PFAM/51-415	PF04515@PFAM/298-407
A0A7W7XZH0	PF18339@PFAM/1-57,PF18337@PFAM/53-114,PF00176@PFAM/110-463,PF12137@PFAM/581-949,PF00271@PFAM/466-581	PF00176@PFAM/161-350,PF00271@PFAM/472-580,PF12137@PFAM/587-942,PF18337@PFAM/57-111,PF18339@PFAM/3-54	PF00176@PFAM/159-433,PF00271@PFAM/472-580,PF12137@PFAM/584-940,PF18337@PFAM/56-111,PF18339@PFAM/4-53
W6EXV2	PF01098@PFAM/47-433	PF01098@PFAM/68-430	PF01098@PFAM/67-429
A0A4V4LG73	PF00899@PFAM/29-443	PF00899@PFAM/49-379	PF00899@PFAM/49-379
F3SGL0	PF00448@PFAM/292-498,PF02881@PFAM/203-277	PF00448@PFAM/295-494,PF02881@PFAM/208-273	PF00448@PFAM/295-494,PF02881@PFAM/208-274
A0A0J8UGE7	PF01638@PFAM/40-126	PF01047@PFAM/42-100	PF01047@PFAM/42-100
A0A2R8BR05	PF00361@PFAM/114-425	PF00361@PFAM/120-421	PF00361@PFAM/122-422
D1PQL3	PF11975@PFAM/189-427,PF02056@PFAM/5-190	PF02056@PFAM/6-181,PF11975@PFAM/197-411	PF02056@PFAM/6-179,PF11975@PFAM/197-411
A0A218UI15	PF00578@PFAM/20-167	PF02630@PFAM/26-162	PF02630@PFAM/26-162
A0A540LXZ4		PF12689@PFAM/1-84	PF12689@PFAM/2-85
S0GFG7	PF07676@PFAM/268-318,PF07833@PFAM/69-118,PF07676@PFAM/320-429,PF07676@PFAM/207-259	PF07676@PFAM/344-367,PF07676@PFAM/395-415,PF07676@PFAM/275-296	PF07676@PFAM/272-295,PF07676@PFAM/343-367,PF07676@PFAM/395-413
A0A2V7BWR9	PF00702@PFAM/11-214	PF13419@PFAM/46-219	PF13419@PFAM/82-219
A0A7W9U7I9	PF13668@PFAM/36-253	PF13668@PFAM/60-232	PF13668@PFAM/59-232
A0A674C9K5	PF00621@PFAM/123-312,PF07653@PFAM/22-76,PF00169@PFAM/334-444	PF00018@PFAM/28-69,PF00621@PFAM/126-304	PF00018@PFAM/27-69,PF00621@PFAM/126-304
A0A2E6USY2	PF02878@PFAM/1-147,PF02880@PFAM/260-379,PF00408@PFAM/366-449,PF02879@PFAM/155-262	PF00408@PFAM/378-446,PF02878@PFAM/4-137,PF02879@PFAM/162-259,PF02880@PFAM/263-371	PF00408@PFAM/378-446,PF02878@PFAM/5-137,PF02879@PFAM/162-259,PF02880@PFAM/263-371
A0A818TLP1	PF00335@PFAM/15-280	PF00335@PFAM/19-271	PF00335@PFAM/27-272
A0A328TVB8	PF03672@PFAM/7-67	PF03672@PFAM/8-66	PF03672@PFAM/8-65
A0A1B9NZY7		PF02810@PFAM/93-110	PF02810@PFAM/93-110
A0A852GNM7	PF12998@PFAM/1-94	PF12998@PFAM/8-76	PF12998@PFAM/9-76
A0A6B9KCW3		PF01348@PFAM/2-84	PF01348@PFAM/5-94
A0A4R6QKE3	PF00528@PFAM/60-293	PF00528@PFAM/111-288	PF00528@PFAM/104-289
K7V3D6	PF13921@PFAM/136-199,PF00249@PFAM/29-85	PF00249@PFAM/34-78,PF00249@PFAM/136-181	PF00249@PFAM/33-77,PF00249@PFAM/136-181
A0A3G9J1L8	PF12625@PFAM/10-225,PF12833@PFAM/259-341	PF12625@PFAM/25-213,PF12833@PFAM/262-338	PF12625@PFAM/25-213,PF12833@PFAM/262-338
A0A0C9RKI3	PF12697@PFAM/26-306	PF00561@PFAM/25-294	PF00561@PFAM/27-296
A0A7V0TMA5	PF13715@PFAM/23-115,PF00593@PFAM/286-900	PF07715@PFAM/123-208,PF13715@PFAM/25-97	PF13715@PFAM/25-95
A0A3G8GNV3	PF03401@PFAM/49-327	PF03401@PFAM/54-324	PF03401@PFAM/54-325
A0A355UX18	PF06445@PFAM/1-72	PF06445@PFAM/6-70	PF06445@PFAM/8-69
A0A2Z4GU10	PF03143@PFAM/209-289,PF00009@PFAM/1-147	PF00009@PFAM/15-116,PF03143@PFAM/216-289,PF03144@PFAM/142-207	PF00009@PFAM/15-116,PF03143@PFAM/216-288,PF03144@PFAM/142-207
A0A395MBK0	PF01472@PFAM/87-194,PF17832@PFAM/1-94	PF01472@PFAM/91-122,PF17832@PFAM/4-86	PF01472@PFAM/92-122,PF17832@PFAM/2-87
A0A3N5Z708	PF01435@PFAM/60-286	PF01435@PFAM/66-284	PF01435@PFAM/65-284
A0A8C1PUS1	PF00147@PFAM/20-249	PF00147@PFAM/33-247	PF00147@PFAM/32-246
A0A5B9AXM7	PF13489@PFAM/53-243	PF13649@PFAM/89-172	PF13649@PFAM/89-172
A0A7R9HK47		PF01363@PFAM/2-84,PF01363@PFAM/9-47	PF01363@PFAM/11-48
A0A4R2C5W7	PF12697@PFAM/11-256	PF00561@PFAM/14-245,PF12697@PFAM/14-251	PF12697@PFAM/14-251
A0A1L6ZLU8	PF16295@PFAM/56-192,PF00440@PFAM/11-58	PF00440@PFAM/11-55,PF16295@PFAM/58-189	PF00440@PFAM/11-55,PF16295@PFAM/58-190
A0A095V077	PF13468@PFAM/1-217	PF13468@PFAM/6-195	PF13468@PFAM/6-198
A0A413RJR6	PF01554@PFAM/19-189,PF14667@PFAM/134-304,PF01554@PFAM/240-411	PF01554@PFAM/248-397,PF01554@PFAM/24-183	PF01554@PFAM/24-183,PF01554@PFAM/255-398
A0A195AWS1	PF14520@PFAM/19-86,PF08423@PFAM/66-340	PF08423@PFAM/85-337,PF14520@PFAM/32-79	PF08423@PFAM/84-337,PF14520@PFAM/31-79
A0A3D2GQD9	PF00072@PFAM/14-130	PF00072@PFAM/17-129	PF00072@PFAM/17-129
A0A1F6PI54	PF13282@PFAM/354-502,PF02310@PFAM/16-133,PF04055@PFAM/169-353	PF02310@PFAM/29-125,PF04055@PFAM/169-331,PF13282@PFAM/361-494	PF02310@PFAM/29-125,PF04055@PFAM/169-328,PF13282@PFAM/361-492
A0A2K3KB46	PF00270@PFAM/1-129	PF00270@PFAM/1-122	PF00270@PFAM/2-123
A0A4Z1D851	PF09489@PFAM/15-73	PF09489@PFAM/29-73	PF09489@PFAM/32-73
A0A5M8Q9G9	PF01594@PFAM/7-337	PF01594@PFAM/15-329	PF01594@PFAM/13-330
A0A2Y9LJY3	PF02263@PFAM/13-294,PF02841@PFAM/274-590	PF02263@PFAM/19-281,PF02841@PFAM/285-582	PF02263@PFAM/18-280,PF02841@PFAM/285-579
A0A8C5WB00	PF02257@PFAM/178-260,PF04589@PFAM/1-146	PF02257@PFAM/183-257,PF04589@PFAM/24-134	PF02257@PFAM/183-257,PF04589@PFAM/24-134
F4GPX3	PF05013@PFAM/9-259	PF05013@PFAM/22-253	PF05013@PFAM/22-253
A0A6N8ZC21	PF01796@PFAM/52-124,PF12172@PFAM/11-57	PF01796@PFAM/54-121,PF12172@PFAM/16-50	PF01796@PFAM/54-120,PF12172@PFAM/16-49
A0A0Q4EPS8	PF13561@PFAM/16-254	PF13561@PFAM/18-253	PF13561@PFAM/18-253
A0A1H5I8D8	PF05532@PFAM/5-62	PF05532@PFAM/6-58	PF05532@PFAM/6-58
A0A0S4HRT9	PF19277@PFAM/433-827,PF01553@PFAM/281-433	PF01553@PFAM/292-428,PF19277@PFAM/439-785	PF01553@PFAM/292-428,PF19277@PFAM/439-782
A0A0Q9LT51	PF13602@PFAM/182-326,PF08240@PFAM/26-137	PF00107@PFAM/152-267,PF08240@PFAM/28-88	PF00107@PFAM/152-266,PF08240@PFAM/28-88
A0A530BDF5	PF00072@PFAM/7-107	PF00072@PFAM/8-106	PF00072@PFAM/8-106
A0A197KEW4	PF01783@PFAM/77-138	PF01783@PFAM/80-127	PF01783@PFAM/81-128
A0A1T1P151	PF02322@PFAM/2-330	PF02322@PFAM/7-326	PF02322@PFAM/7-326
A0A0N8GK04	PF01925@PFAM/4-240	PF01925@PFAM/12-234	PF01925@PFAM/10-234
A0A3B4XRI0	PF00069@PFAM/9-276	PF00069@PFAM/9-224	PF00069@PFAM/9-224
A0A1B7U339	PF00324@PFAM/28-479	PF00324@PFAM/32-447	PF00324@PFAM/32-444
A0A2G6SDG8	PF00011@PFAM/42-129	PF00011@PFAM/45-126	PF00011@PFAM/45-123
C2YQJ7	PF13416@PFAM/49-381	PF01547@PFAM/44-348,PF13416@PFAM/50-363	PF13416@PFAM/50-356
A0A7Y6NLN4	PF00389@PFAM/48-294,PF00389@PFAM/5-46	PF02826@PFAM/104-264	PF02826@PFAM/105-264
A0A0X7AF96	PF01774@PFAM/58-269	PF01774@PFAM/65-262	PF01774@PFAM/65-261
A0A851YZL5	PF08516@PFAM/193-309,PF01421@PFAM/1-108,PF00200@PFAM/117-194	PF00200@PFAM/118-190,PF01421@PFAM/1-101,PF08516@PFAM/195-279	PF00200@PFAM/118-190,PF01421@PFAM/2-101,PF08516@PFAM/195-282
A0A4R2SID8	PF03328@PFAM/3-226	PF03328@PFAM/4-217	PF03328@PFAM/4-217
A0A2W1BPE0	PF01237@PFAM/96-163	PF01237@PFAM/61-197	PF01237@PFAM/61-161
B5LMZ0	PF00116@PFAM/85-223,PF02790@PFAM/1-90	PF00116@PFAM/95-214,PF02790@PFAM/1-83	PF00116@PFAM/95-214,PF02790@PFAM/1-83
A0A7Y5IVK3	PF01408@PFAM/43-172,PF19051@PFAM/169-440	PF01408@PFAM/45-168,PF19051@PFAM/199-267,PF19051@PFAM/366-436	PF01408@PFAM/45-168,PF19051@PFAM/209-263,PF19051@PFAM/366-436
A0A1G6VJ68	PF04539@PFAM/131-212,PF04545@PFAM/219-277,PF00140@PFAM/14-50,PF04542@PFAM/51-126	PF00140@PFAM/17-49,PF04539@PFAM/135-202,PF04542@PFAM/56-123,PF04545@PFAM/221-274	PF00140@PFAM/17-49,PF04539@PFAM/135-202,PF04542@PFAM/56-123,PF04545@PFAM/222-274
A0A8T2IGA5	PF03148@PFAM/1-130	PF03148@PFAM/9-135	PF03148@PFAM/11-131
A0A8J4P7X3	PF00573@PFAM/13-269,PF14374@PFAM/272-346	PF00573@PFAM/23-262,PF14374@PFAM/275-344	PF00573@PFAM/23-262,PF14374@PFAM/275-345
A1JQM4	PF07690@PFAM/30-423	PF07690@PFAM/33-395	PF07690@PFAM/33-395
A0A085WP89	PF13193@PFAM/436-513,PF00501@PFAM/7-430	PF00501@PFAM/13-428,PF13193@PFAM/437-513	PF00501@PFAM/12-428,PF13193@PFAM/437-513
A0A1G3DII5	PF00793@PFAM/1-276	PF00793@PFAM/10-273	PF00793@PFAM/10-273
A0A1J3CI13	PF00412@PFAM/191-249,PF12315@PFAM/332-558	PF00412@PFAM/192-247,PF12315@PFAM/341-555	PF00412@PFAM/192-247,PF12315@PFAM/341-556
A0A3R9DV49	PF01555@PFAM/14-243	PF01555@PFAM/41-227	PF01555@PFAM/39-228
A0A517MNU1	PF08487@PFAM/50-177,PF05762@PFAM/267-449	PF08487@PFAM/56-166,PF13768@PFAM/294-447	PF08487@PFAM/57-166,PF13768@PFAM/296-447
A0A7M4DY25	PF15383@PFAM/56-317	PF15383@PFAM/77-310	PF15383@PFAM/69-312
A0A0Q5JC03	PF12146@PFAM/16-266	PF00561@PFAM/24-262,PF12697@PFAM/25-266	PF12697@PFAM/25-267
A0A6P8Y5D6	PF00046@PFAM/227-285,PF00412@PFAM/87-209	PF00046@PFAM/229-285,PF00412@PFAM/149-204,PF00412@PFAM/88-144	PF00046@PFAM/229-285,PF00412@PFAM/88-145,PF00412@PFAM/149-205
A0A829J6L0	PF00355@PFAM/25-147,PF00848@PFAM/171-374	PF00355@PFAM/46-134,PF00848@PFAM/184-371	PF00355@PFAM/46-134,PF00848@PFAM/184-370
A0A8C7GEN6	PF00017@PFAM/150-236,PF00069@PFAM/274-528,PF07653@PFAM/91-139	PF00017@PFAM/152-234,PF00018@PFAM/92-134,PF07714@PFAM/274-523	PF00017@PFAM/152-234,PF00018@PFAM/92-117,PF07714@PFAM/274-522
A0A8H6HZW9	PF01753@PFAM/252-299,PF12796@PFAM/125-241	PF01753@PFAM/258-296	PF01753@PFAM/258-296,PF13637@PFAM/162-200
D4CYX9	PF05148@PFAM/154-448	PF05148@PFAM/167-366	PF05148@PFAM/165-369
A3UTK4	PF00486@PFAM/151-228,PF00072@PFAM/6-117	PF00072@PFAM/6-110,PF00486@PFAM/155-228	PF00072@PFAM/6-113,PF00486@PFAM/155-228
A0A1T5CRP1	PF03840@PFAM/4-73	PF03840@PFAM/4-72	PF03840@PFAM/5-72
E9BV62	PF02897@PFAM/1-428,PF00326@PFAM/467-697	PF00326@PFAM/477-692,PF02897@PFAM/5-416	PF00326@PFAM/476-692,PF02897@PFAM/6-413
A0A402GQF3	PF00436@PFAM/8-40	PF00436@PFAM/9-88	PF00436@PFAM/8-88
B7N498	PF01253@PFAM/24-105	PF01253@PFAM/32-101	PF01253@PFAM/32-101
A0A562VIS1	PF00113@PFAM/136-429,PF03952@PFAM/3-135	PF00113@PFAM/140-425,PF03952@PFAM/4-134	PF00113@PFAM/141-425,PF03952@PFAM/4-134
W0DEI6	PF01809@PFAM/2-68	PF01809@PFAM/2-67	PF01809@PFAM/2-67
A0A376CSD8	PF00089@PFAM/193-387,PF02674@PFAM/4-157	PF02674@PFAM/10-151,PF13365@PFAM/223-359	PF02674@PFAM/10-151,PF13365@PFAM/223-359
W1Q9R4	PF02535@PFAM/1-290	PF02535@PFAM/21-280	PF02535@PFAM/3-287
J0MUB0	PF20157@PFAM/2-266,PF01973@PFAM/244-441	PF01973@PFAM/261-419,PF20157@PFAM/22-189	PF01973@PFAM/261-419,PF20157@PFAM/22-187
A0A889X0U5	PF00033@PFAM/1-190,PF00032@PFAM/237-347	PF00032@PFAM/241-342,PF00033@PFAM/2-187	PF00032@PFAM/241-342,PF00033@PFAM/2-187
A0A4S1DZW3	PF02152@PFAM/3-117	PF02152@PFAM/4-114	PF02152@PFAM/4-115
A0A4Z0HII6	PF00893@PFAM/1-104	PF00893@PFAM/1-94	PF00893@PFAM/1-94
A0A356GTE4	PF13560@PFAM/31-90,PF15731@PFAM/15-36	PF01381@PFAM/37-74	PF01381@PFAM/37-73
A0A166C9Q7	PF07690@PFAM/37-453	PF07690@PFAM/44-413	PF07690@PFAM/46-401
A0A7W7U9B5	PF05949@PFAM/125-301	PF05949@PFAM/136-279	PF05949@PFAM/136-284
A0A838HEK3	PF03477@PFAM/46-135	PF03477@PFAM/47-132	PF03477@PFAM/47-132
A0A661ZDR8	PF00416@PFAM/2-113	PF00416@PFAM/4-110	PF00416@PFAM/4-110
A0A7C2YRN0	PF00528@PFAM/64-280	PF00528@PFAM/87-274	PF00528@PFAM/95-279
A0A0B8SZT8	PF04170@PFAM/84-180	PF04170@PFAM/89-171	PF04170@PFAM/89-172
A0A199VXW8	PF10374@PFAM/37-181,PF10373@PFAM/177-549	PF10373@PFAM/188-521,PF10374@PFAM/55-176	PF10373@PFAM/188-524,PF10374@PFAM/53-175
A0A1U7UY89	PF12796@PFAM/108-419,PF07525@PFAM/435-479	PF00023@PFAM/170-198,PF07525@PFAM/438-476,PF12796@PFAM/237-312,PF12796@PFAM/328-414,PF12796@PFAM/170-234	PF07525@PFAM/438-476,PF12796@PFAM/172-233,PF12796@PFAM/244-312,PF12796@PFAM/329-413
E9B1Q8	PF01105@PFAM/27-212	PF01105@PFAM/44-210	PF01105@PFAM/39-210
A0A523FPL3	PF02738@PFAM/315-535,PF20256@PFAM/3-224	PF02738@PFAM/329-477,PF20256@PFAM/39-182	PF02738@PFAM/326-481,PF20256@PFAM/41-185
Q5Z0Y6	PF00137@PFAM/7-81	PF00137@PFAM/23-80	PF00137@PFAM/23-80
A0A0Q8C9Z0	PF07978@PFAM/2-101	PF07978@PFAM/7-99	PF07978@PFAM/7-99
A0A6J3I8H5	PF14779@PFAM/1-212	PF14779@PFAM/2-211	PF14779@PFAM/2-209
A0A7X5TCT2	PF00338@PFAM/17-114	PF00338@PFAM/20-114	PF00338@PFAM/20-114
A0A366ZE27	PF02866@PFAM/149-319,PF00056@PFAM/8-150	PF00056@PFAM/10-148,PF02866@PFAM/151-314	PF00056@PFAM/9-148,PF02866@PFAM/151-311
A0A075EJ51	PF00064@PFAM/72-450	PF00064@PFAM/114-446	PF00064@PFAM/114-446
A0A4R4ZII7	PF00440@PFAM/29-79	PF00440@PFAM/30-76	PF00440@PFAM/30-76
B2WLZ9	PF02386@PFAM/293-850	PF02386@PFAM/396-785	PF02386@PFAM/394-784
A0A3G1X761	PF00115@PFAM/1-206	PF00115@PFAM/2-206	PF00115@PFAM/2-206
A0A2E6PIY7	PF13618@PFAM/40-161	PF13618@PFAM/42-158	PF13618@PFAM/42-162
A0A6P4UX05	PF16016@PFAM/509-671,PF02893@PFAM/236-351	PF02893@PFAM/239-346,PF16016@PFAM/520-666	PF02893@PFAM/239-346,PF16016@PFAM/520-666
A0A1A5J6B0	PF00885@PFAM/11-160	PF00885@PFAM/19-157	PF00885@PFAM/18-157
A0A832M1B0		PF00483@PFAM/13-48,PF13562@PFAM/1-57	PF13562@PFAM/3-61
A0A7I7QAL5	PF09992@PFAM/95-359	PF09992@PFAM/141-358	PF09992@PFAM/141-357
A0A1F1SDJ9	PF01765@PFAM/12-185	PF01765@PFAM/21-184	PF01765@PFAM/21-184
A0A7S3R7L9	PF00856@PFAM/340-694	PF00856@PFAM/427-686	PF00856@PFAM/427-686
A0A0B5K859	PF00497@PFAM/34-258	PF00497@PFAM/37-254	PF00497@PFAM/37-254
A0A1C6R8N2	PF20408@PFAM/18-205	PF20408@PFAM/28-165	PF20408@PFAM/27-165
A0A2T6MBS9	PF01464@PFAM/507-630	PF01464@PFAM/522-620	PF01464@PFAM/521-622
A0A6I0CBR1	PF01315@PFAM/21-140,PF02738@PFAM/144-389,PF20256@PFAM/402-674	PF01315@PFAM/33-137,PF02738@PFAM/160-383,PF20256@PFAM/409-668	PF01315@PFAM/36-137,PF02738@PFAM/157-383,PF20256@PFAM/409-668
A0A7X2APG3	PF12704@PFAM/461-486,PF02687@PFAM/254-391,PF12704@PFAM/509-623,PF12704@PFAM/15-226,PF02687@PFAM/648-776	PF02687@PFAM/261-370,PF02687@PFAM/652-768	PF02687@PFAM/260-372,PF02687@PFAM/652-770
A0A0K2QVZ5	PF00563@PFAM/369-606,PF00990@PFAM/198-356,PF13185@PFAM/36-192	PF00563@PFAM/373-605,PF00990@PFAM/201-351,PF13185@PFAM/44-182	PF00563@PFAM/374-605,PF00990@PFAM/201-351,PF13185@PFAM/43-182
B4VR76	PF02617@PFAM/27-106	PF02617@PFAM/30-98	PF02617@PFAM/30-101
A0A096AGH0	PF07690@PFAM/9-443	PF13347@PFAM/39-400	PF13347@PFAM/39-375
I7KI86	PF01381@PFAM/1-44	PF01381@PFAM/5-41	PF01381@PFAM/8-42
A0A6F8TW11	PF02274@PFAM/3-315	PF02274@PFAM/70-310	PF02274@PFAM/84-313
A0A2E2BNG4	PF00155@PFAM/27-385	PF00155@PFAM/33-380	PF00155@PFAM/33-380
A0A6I1Z5Z2	PF00753@PFAM/21-272,PF00258@PFAM/330-355	PF00753@PFAM/34-170	PF00753@PFAM/33-170
A0A0F9Z3K5	PF01996@PFAM/5-226	PF01996@PFAM/91-218,PF01996@PFAM/9-60	PF01996@PFAM/12-58,PF01996@PFAM/92-217
A0A397BKH1	PF16579@PFAM/144-251	PF16579@PFAM/148-246	PF16579@PFAM/148-229
G4QB21	PF00933@PFAM/1-330	PF00933@PFAM/13-306	PF00933@PFAM/13-296
A0A0E0HKI5	PF00275@PFAM/72-513	PF00275@PFAM/79-509	PF00275@PFAM/79-509
A0A1C5AB19	PF03795@PFAM/1-131	PF03795@PFAM/1-124	PF03795@PFAM/1-125
M0PLD6	PF03328@PFAM/19-253	PF03328@PFAM/30-248	PF03328@PFAM/29-246
A0A1X1XSG0	PF08002@PFAM/1-140	PF08002@PFAM/1-132	PF08002@PFAM/1-132
A0A1Q2D174	PF00455@PFAM/83-249,PF08220@PFAM/17-76	PF00455@PFAM/88-243,PF08220@PFAM/18-69	PF00455@PFAM/88-243,PF08220@PFAM/18-70
Q9BBS0	PF00796@PFAM/6-28	PF00796@PFAM/4-28	PF00796@PFAM/4-27
A0A494XAS8	PF03653@PFAM/1-144	PF03653@PFAM/2-143	PF03653@PFAM/2-143
A0A2A2Q8N7	PF01042@PFAM/250-368	PF01042@PFAM/269-361,PF01042@PFAM/145-230	PF01042@PFAM/148-220
A0A6N8FHD7	PF02388@PFAM/119-344,PF02388@PFAM/8-104	PF13480@PFAM/165-298	PF13480@PFAM/164-298
[truncated: 142,779 more rows]
